# Supplementary material for: Deep intraspecific DNA barcode splits and hybridisation in the Udea alpinalis group (Insecta, Lepidoptera, Crambidae) – an integrative revision
Source: Zookeys. 2018 Mar 13;(746):51–90. doi: 10.3897/zookeys.746.22020 (PMC5904419; doi:10.3897/zookeys.746.22020)
Supplement: XML Treatment for Udea austriacalis [file zookeys.746.22020-treatment1.xml]

<!DOCTYPE tp:taxon-treatment
  PUBLIC "-//TaxonX//DTD Taxonomic Treatment Publishing DTD v0 20100105//EN" "tax-treatment-NSO.dtd">
<tp:taxon-treatment xmlns:tp="http://www.plazi.org/taxpub"><tp:treatment-meta><kwd-group><label>Taxon classification</label><kwd><named-content xmlns:xlink="http://www.w3.org/1999/xlink" content-type="kingdom">Animalia</named-content></kwd><kwd><named-content xmlns:xlink="http://www.w3.org/1999/xlink" content-type="order">Lepidoptera</named-content></kwd><kwd><named-content xmlns:xlink="http://www.w3.org/1999/xlink" content-type="family">Crambidae</named-content></kwd></kwd-group><mixed-citation publication-type="journal"><person-group><name><surname>Mally</surname><given-names>Richard</given-names></name><name><surname>Huemer</surname><given-names>Peter</given-names></name><name><surname>Nuss</surname><given-names>Matthias</given-names></name></person-group><article-title>Deep intraspecific DNA barcode splits and hybridisation in the <italic><tp:taxon-name><tp:taxon-name-part taxon-name-part-type="genus" reg="Udea">Udea</tp:taxon-name-part> <tp:taxon-name-part taxon-name-part-type="species" reg="alpinalis">alpinalis</tp:taxon-name-part></tp:taxon-name></italic> group (<tp:taxon-name><tp:taxon-name-part taxon-name-part-type="class">Insecta</tp:taxon-name-part></tp:taxon-name>, <tp:taxon-name><tp:taxon-name-part taxon-name-part-type="order">Lepidoptera</tp:taxon-name-part></tp:taxon-name>, <tp:taxon-name><tp:taxon-name-part taxon-name-part-type="family">Crambidae</tp:taxon-name-part></tp:taxon-name>) – an integrative revision</article-title><source>Zookeys</source><day>13</day><month>3</month><year>2018</year><volume>2018</volume><issue>746</issue><fpage>51</fpage><lpage>90</lpage><pub-id pub-id-type="doi">10.3897/zookeys.746.22020</pub-id></mixed-citation></tp:treatment-meta><tp:nomenclature><tp:taxon-name>
              <tp:taxon-name-part taxon-name-part-type="genus" reg="Udea">Udea</tp:taxon-name-part>
              <tp:taxon-name-part taxon-name-part-type="species" reg="austriacalis">austriacalis</tp:taxon-name-part>
            </tp:taxon-name><tp:taxon-authority>(Herrich-Schäffer, 1851)</tp:taxon-authority><tp:taxon-status xmlns:xlink="http://www.w3.org/1999/xlink" xlink:type="simple">stat. rev.</tp:taxon-status><xref ref-type="fig" rid="F1">Figs 1</xref><xref ref-type="fig" rid="F2">, 2–3</xref><xref ref-type="fig" rid="F3">, 4</xref><xref ref-type="fig" rid="F5">, 7–10</xref><xref ref-type="fig" rid="F7">, 23–28</xref><xref ref-type="fig" rid="F9">, 45</xref><tp:nomenclature-citation-list><tp:nomenclature-citation><tp:taxon-name>
                  <tp:taxon-name-part taxon-name-part-type="genus" reg="Botys">Botys</tp:taxon-name-part> <tp:taxon-name-part taxon-name-part-type="species" reg="austriacalis">austriacalis</tp:taxon-name-part></tp:taxon-name><comment>Herrich-Schäffer, 1851: 288 [1851 – binominal], pl. 20 fig. 142 [1849 - uninominal].</comment></tp:nomenclature-citation><tp:nomenclature-citation><tp:taxon-name/><comment>= <tp:taxon-name><tp:taxon-name-part taxon-name-part-type="genus" reg="Botys">Botys</tp:taxon-name-part> <tp:taxon-name-part taxon-name-part-type="species" reg="nitidalis">nitidalis</tp:taxon-name-part></tp:taxon-name> Heinemann, 1865: 83. </comment></tp:nomenclature-citation><tp:nomenclature-citation><tp:taxon-name/><comment>= <tp:taxon-name><tp:taxon-name-part taxon-name-part-type="genus" reg="Botys">Botys</tp:taxon-name-part> <tp:taxon-name-part taxon-name-part-type="species" reg="sororialis">sororialis</tp:taxon-name-part></tp:taxon-name> Heyden, 1860: 93. </comment></tp:nomenclature-citation></tp:nomenclature-citation-list></tp:nomenclature><tp:treatment-sec sec-type="type locality" id="SECID0EFQBI"><title>Type locality.</title><p>Austria, Carinthia, Hohe Tauern, Grossglockner.</p></tp:treatment-sec><tp:treatment-sec sec-type="material" id="SECID0EKQBI"><title>Material examined.</title><p>
              <bold>Central Alps and Balkan clade (BOLD BIN AAD2364; aus3 in Fig. <xref ref-type="fig" rid="F1">1</xref>): AUSTRIA.</bold> 1♂ “Austria merid., Kärnten | Dellach im Drautal | Zollnertörl | <named-content xmlns:xlink="http://www.w3.org/1999/xlink" content-type="dwc:verbatimCoordinates" xlink:type="simple"><named-content content-type="geo-json" specific-use="{&#34;type&#34;:&#34;Point&#34;,&#34;coordinates&#34;:[13.073333,46.599444]}" id="NCID0E1QBI" xlink:type="simple">13°04'24"E, 46°35'58"N</named-content></named-content> | 1830 m, 1.7.2009 | leg. Huemer | <named-content xmlns:xlink="http://www.w3.org/1999/xlink" content-type="dwc:institutional_code" xlink:type="simple">TLMF</named-content> 2009-138”, [pale green label] “BC <named-content xmlns:xlink="http://www.w3.org/1999/xlink" content-type="dwc:institutional_code" xlink:type="simple">TLMF</named-content> Lep 00837”, [salmon-pink label] “DNA voucher | Lepidoptera | <named-content xmlns:xlink="http://www.w3.org/1999/xlink" content-type="dwc:institutional_code" xlink:type="simple">ZMBN</named-content> 2016 | [transverse] no. 419”, Mally prep. no. 1041 (<named-content xmlns:xlink="http://www.w3.org/1999/xlink" content-type="dwc:institutional_code" xlink:type="simple">TLMF</named-content>); 1♂ same data but without DNA voucher label and with [pale green label] “BC <named-content xmlns:xlink="http://www.w3.org/1999/xlink" content-type="dwc:institutional_code" xlink:type="simple">TLMF</named-content> Lep 00838”, Mally prep. no. 1109 (<named-content xmlns:xlink="http://www.w3.org/1999/xlink" content-type="dwc:institutional_code" xlink:type="simple">TLMF</named-content>); 1♂ “[handwritten] Vent | Oetztal | [handwritten] 19.VII1942 | E. Möbius”, “Coll. STARKE / Bautzen | Ankauf 1953 | Übernahme 1969”, Mally prep. no. 9 (<named-content xmlns:xlink="http://www.w3.org/1999/xlink" content-type="dwc:institutional_code" xlink:type="simple">MTD</named-content>); 1♂ “Teriolis | Ötztal [handwritten] 2000 m | Vent [handwritten] 31/7 1926” (<named-content xmlns:xlink="http://www.w3.org/1999/xlink" content-type="dwc:institutional_code" xlink:type="simple">NHMW</named-content>); <bold>SWITZERLAND.</bold> 1♂ “Lukmanierpass | W. Heinitz | 1910”; “zu prüfen! | Pionea nebulalis | Pyrausta austriacalis | sororialis”, “20069”, “Coll. W. Heinitz | Ankauf 1950”, Mally prep. no. 417 (<named-content xmlns:xlink="http://www.w3.org/1999/xlink" content-type="dwc:institutional_code" xlink:type="simple">MTD</named-content>); 1♂ “Fusio, | [handwritten] 20. July, 1917, | (K.J. &amp; N.C.R.)”, [handwritten] Pyrausta | austriacalis | ♂ H.-S.”, “Rothschild | Bequest | B.M.1939-1.”, Mally prep. no. 1092 (<named-content xmlns:xlink="http://www.w3.org/1999/xlink" content-type="dwc:institutional_code" xlink:type="simple">NHMUK</named-content>); 1♀ “[handwritten] Pontresi- | na. 61 10/4”, “♀”, “ 21513”, “Coll. W. Heinitz | Ankauf 1950”, Mally prep. no. 10 (<named-content xmlns:xlink="http://www.w3.org/1999/xlink" content-type="dwc:institutional_code" xlink:type="simple">MTD</named-content>); 1♀ [handwritten] “Pontresina | Switz | 12.VII.1965 | [printed] S.N.A.JACOBS.”, “Brit. Mus. | 197 [handwritten]2 305”, Mally prep. no. 1091 (<named-content xmlns:xlink="http://www.w3.org/1999/xlink" content-type="dwc:institutional_code" xlink:type="simple">NHMUK</named-content>); <bold>ITALY.</bold> 1♂ “Italien, Prov. Südtirol | Kastelruth, Saltner Hütte SE | 1870 m, 17.6.2007 | leg. Huemer | <named-content xmlns:xlink="http://www.w3.org/1999/xlink" content-type="dwc:institutional_code" xlink:type="simple">TLMF</named-content> 2008-009”, “Udea austriacalis | det. P. Huemer 2008”, [orange label] “DNA voucher | Lepidoptera | M. Nuss 2007 | [transverse] no. 238”, Mally prep. no. 69 (<named-content xmlns:xlink="http://www.w3.org/1999/xlink" content-type="dwc:institutional_code" xlink:type="simple">TLMF</named-content>); 1♂ “Italy, Südtirol, Sellagruppe | Sela de Culac, 2018m, | Wirtschaftswiese, Tagfang | 05.08.2008, leg. Nuss et al.”, [pale green label] “BC <named-content xmlns:xlink="http://www.w3.org/1999/xlink" content-type="dwc:institutional_code" xlink:type="simple">MTD</named-content> 00758”, [salmon-pink label] “DNA voucher | Lepidoptera | <named-content xmlns:xlink="http://www.w3.org/1999/xlink" content-type="dwc:institutional_code" xlink:type="simple">ZMBN</named-content> 2016 | [transverse] no. 421”, Mally prep. no. 1043 (<named-content xmlns:xlink="http://www.w3.org/1999/xlink" content-type="dwc:institutional_code" xlink:type="simple">MTD</named-content>); 1♂ “Italien, Prov. Belluno | Passo di Valparola E - Passo | Falzarego | <named-content xmlns:xlink="http://www.w3.org/1999/xlink" content-type="dwc:verbatimCoordinates" xlink:type="simple"><named-content content-type="geo-json" specific-use="{&#34;type&#34;:&#34;Point&#34;,&#34;coordinates&#34;:[12.006972,46.522389]}" id="NCID0ECWBI" xlink:type="simple">12°0'25,1"E, 46°31'20,6"N</named-content></named-content> | 2150 m, 20.-21.7.2009 | leg. Huemer | <named-content xmlns:xlink="http://www.w3.org/1999/xlink" content-type="dwc:institutional_code" xlink:type="simple">TLMF</named-content> 2009-138”, [pale green label] “BC <named-content xmlns:xlink="http://www.w3.org/1999/xlink" content-type="dwc:institutional_code" xlink:type="simple">TLMF</named-content> Lep 00570”, [salmon-pink label] “DNA voucher | Lepidoptera | <named-content xmlns:xlink="http://www.w3.org/1999/xlink" content-type="dwc:institutional_code" xlink:type="simple">ZMBN</named-content> 2016 | [transverse] no. 422”, Mally prep. no. 1044 (<named-content xmlns:xlink="http://www.w3.org/1999/xlink" content-type="dwc:institutional_code" xlink:type="simple">TLMF</named-content>); 1♂ [handwritten] “Prad. Alp. | b.Trafoi | Juli 871.” (<named-content xmlns:xlink="http://www.w3.org/1999/xlink" content-type="dwc:institutional_code" xlink:type="simple">NHMW</named-content>); 1♂ [handwritten] “Rognhofr | Stilfser | Joch | 1871.” (<named-content xmlns:xlink="http://www.w3.org/1999/xlink" content-type="dwc:institutional_code" xlink:type="simple">NHMW</named-content>); 1♂ “Sella-Joch, | Rbl. VII” (<named-content xmlns:xlink="http://www.w3.org/1999/xlink" content-type="dwc:institutional_code" xlink:type="simple">NHMW</named-content>); 1♀ “Sellajoch | W. Heinitz | 1912”, “♂”, [handwritten] “25736”, “Coll. W. Heinitz | Ankauf 1950”, Mally prep. no. 50 (<named-content xmlns:xlink="http://www.w3.org/1999/xlink" content-type="dwc:institutional_code" xlink:type="simple">MTD</named-content>); 1♀ “Italy, Südtirol, Sellagruppe | Sela de Culac, 2018m, | Wirtschaftswiese, Tagfang | 05.08.2008, leg. Nuss et al.”, [orange label] “DNA voucher | Lepidoptera | M. Nuss 2007 | [transverse] no. 292”, Mally prep. no. 114 (<named-content xmlns:xlink="http://www.w3.org/1999/xlink" content-type="dwc:institutional_code" xlink:type="simple">MTD</named-content>); <bold>ALBANIA and MACEDONIA.</bold> 1♂ “Macedonia, NP Mavrovo | Korab, Korabska jezero, | Kobilino pole, 2080–2180 m | <named-content xmlns:xlink="http://www.w3.org/1999/xlink" content-type="dwc:verbatimCoordinates" xlink:type="simple"><named-content content-type="geo-json" specific-use="{&#34;type&#34;:&#34;Point&#34;,&#34;coordinates&#34;:[20.581944,41.778333]}" id="NCID0EDYBI" xlink:type="simple">20°34'55"E, 41°46'42"N</named-content></named-content> | 28.7.–1.8.2011 | leg. Huemer &amp; Tarmann”, [pale green label] “BC <named-content xmlns:xlink="http://www.w3.org/1999/xlink" content-type="dwc:institutional_code" xlink:type="simple">TLMF</named-content> Lep 05069”, [salmon-pink label] “DNA <!--PageBreak-->voucher | Lepidoptera | <named-content xmlns:xlink="http://www.w3.org/1999/xlink" content-type="dwc:institutional_code" xlink:type="simple">ZMBN</named-content> 2016 | [transverse] no. 420”, Mally prep. no. 1042 (<named-content xmlns:xlink="http://www.w3.org/1999/xlink" content-type="dwc:institutional_code" xlink:type="simple">TLMF</named-content>); 1♂ 1♀ “Alban.Exp.1918 | Korab,23–31.VII”, Mally prep. no. 1096 (♀) (<named-content xmlns:xlink="http://www.w3.org/1999/xlink" content-type="dwc:institutional_code" xlink:type="simple">NHMW</named-content>); <bold>BULGARIA.</bold> 2♂ “Ende | Juli”, “Bulgarien | Rebel ’02. | [handwritten] Rila 1300 [underlined] m” (<named-content xmlns:xlink="http://www.w3.org/1999/xlink" content-type="dwc:institutional_code" xlink:type="simple">NHMW</named-content>); 1♂ [handwritten] “Rila | c.1800 m | 25.VII 02” (<named-content xmlns:xlink="http://www.w3.org/1999/xlink" content-type="dwc:institutional_code" xlink:type="simple">NHMW</named-content>); <bold>RUSSIA.</bold> 1♂ “Kaukasus | [handwritten] Dombai | Tsihutsihur- | Tal leg. Alberti; [Unterseite] 2300 m | 5.7.1968”, [green label, handwritten] “1 | Amsel”, [handwritten] austriacalis”, Mally prep. no. 205 (<named-content xmlns:xlink="http://www.w3.org/1999/xlink" content-type="dwc:institutional_code" xlink:type="simple">ZSM</named-content>);</p></tp:treatment-sec><tp:treatment-sec sec-type="Maritime Alps Barcode clade" id="SECID0E6ZBI"><title>Maritime Alps Barcode clade</title><p>
              <bold>(BOLD BIN AAD2363; aus2 in Fig. <xref ref-type="fig" rid="F1">1</xref>): FRANCE.</bold> 1♂ “Frankreich, Alpes-Maritimes | PN Mercantour | N Col de la Cayolle | Col de la Boucharde N | <named-content xmlns:xlink="http://www.w3.org/1999/xlink" content-type="dwc:verbatimCoordinates" xlink:type="simple"><named-content content-type="geo-json" specific-use="{&#34;type&#34;:&#34;Point&#34;,&#34;coordinates&#34;:[6.743333,44.283333]}" id="NCID0EP1BI" xlink:type="simple">6°44'36"E, 44°17'00"N</named-content></named-content> | 1930–1950m, 26.7.2009 | leg. Huemer”, [pale green label] “BC <named-content xmlns:xlink="http://www.w3.org/1999/xlink" content-type="dwc:institutional_code" xlink:type="simple">TLMF</named-content> Lep 00988”, [orange label] “DNA voucher | <tp:taxon-name><tp:taxon-name-part taxon-name-part-type="order">Lepidoptera</tp:taxon-name-part></tp:taxon-name> | Mally 2011 | [transverse] no. LEP961”, Mally prep. no. 449 (<named-content xmlns:xlink="http://www.w3.org/1999/xlink" content-type="dwc:institutional_code" xlink:type="simple">TLMF</named-content>); 1♂ [handwritten] “NÉVACHE | HAUTES-ALPES | July 29-Aug.16, 1924 | Wm Fassnidge.”, “Brit. Mus. | 197[handwritten]2 305”, [folded label] “2059.austriacalis [handwritten] 123 | Herrich-Schaffer.” (<named-content xmlns:xlink="http://www.w3.org/1999/xlink" content-type="dwc:institutional_code" xlink:type="simple">NHMUK</named-content>); 1♂ “Valloire, Savoie, | 11. July 1910. | (W. R. &amp; K. J.)”, “Rothschild | Bequest | B.M.1939-1.”, Mally prep. no. 1105 (<named-content xmlns:xlink="http://www.w3.org/1999/xlink" content-type="dwc:institutional_code" xlink:type="simple">NHMUK</named-content>); 1♂ “La Grave, Hautes Alpes, | 1500–1800 m. | 21. July 1908. | (W. R. &amp; K. J.)”, “Rothschild | Bequest | 1939-1.” (<named-content xmlns:xlink="http://www.w3.org/1999/xlink" content-type="dwc:institutional_code" xlink:type="simple">NHMUK</named-content>); 1♂ “Le Lautaret, | Hautes Alpes, | 2000–2300 m., | 4. August 1908. | (W. R. &amp; K. J.)”, “Rothschild | Bequest | 1939-1.” (<named-content xmlns:xlink="http://www.w3.org/1999/xlink" content-type="dwc:institutional_code" xlink:type="simple">NHMUK</named-content>); 1♂ “Frankreich, Alpes-Maritimes | PN Mercantour | N Col de la Cayolle | Col de la Boucharde N | <named-content xmlns:xlink="http://www.w3.org/1999/xlink" content-type="dwc:verbatimCoordinates" xlink:type="simple"><named-content content-type="geo-json" specific-use="{&#34;type&#34;:&#34;Point&#34;,&#34;coordinates&#34;:[6.743333,44.283333]}" id="NCID0ED3BI" xlink:type="simple">6°44'36"E, 44°17'00"N</named-content></named-content> | 1930–1950 m, 26.7.2009 | leg. Huemer”, [turquoise label] “BC <named-content xmlns:xlink="http://www.w3.org/1999/xlink" content-type="dwc:institutional_code" xlink:type="simple">TLMF</named-content> Lep 00633” (<named-content xmlns:xlink="http://www.w3.org/1999/xlink" content-type="dwc:institutional_code" xlink:type="simple">TLMF</named-content>); 1♂ “Frankreich, Alpes-Maritimes | PN Mercantour | N Col de la Cayolle | Col de la Boucharde N | <named-content xmlns:xlink="http://www.w3.org/1999/xlink" content-type="dwc:verbatimCoordinates" xlink:type="simple"><named-content content-type="geo-json" specific-use="{&#34;type&#34;:&#34;Point&#34;,&#34;coordinates&#34;:[6.743333,44.283333]}" id="NCID0EV3BI" xlink:type="simple">6°44'36"E, 44°17'00"N</named-content></named-content> | 1930–1950 m, 26.7.2009 | leg. Huemer”, [turquoise label] “BC <named-content xmlns:xlink="http://www.w3.org/1999/xlink" content-type="dwc:institutional_code" xlink:type="simple">TLMF</named-content> Lep 00987” (<named-content xmlns:xlink="http://www.w3.org/1999/xlink" content-type="dwc:institutional_code" xlink:type="simple">TLMF</named-content>); 1♂ “MAURIN.B-ALPES | [handwritten] 25 <!--PageBreak-->8 1932 | W.FASSNIDGE.”, “Brit. Mus. | 197[handwritten]2 305”, Mally prep. no. 1106 (<named-content xmlns:xlink="http://www.w3.org/1999/xlink" content-type="dwc:institutional_code" xlink:type="simple">NHMUK</named-content>); 1♀ same data but “1 8 1932”, Mally prep. no. 1101 (<named-content xmlns:xlink="http://www.w3.org/1999/xlink" content-type="dwc:institutional_code" xlink:type="simple">NHMUK</named-content>); 1♀ “Frankreich, Dep. Basses Alpes | SW Castel de Restfond | Ste. De Caire Brun N | 2420m, 25.–26.7.1990 | leg. Huemer &amp; Tarmann”, [orange label] “DNA voucher | <tp:taxon-name><tp:taxon-name-part taxon-name-part-type="order">Lepidoptera</tp:taxon-name-part></tp:taxon-name> | Mally 2011 | [transverse] no. 962”, Mally prep. no. 450 (<named-content xmlns:xlink="http://www.w3.org/1999/xlink" content-type="dwc:institutional_code" xlink:type="simple">TLMF</named-content>); <bold>ITALY.</bold> 1♂ “Italien, Prov. Cuneo | Alpi Cozie, Demonte NW | <named-content xmlns:xlink="http://www.w3.org/1999/xlink" content-type="dwc:verbatimCoordinates" xlink:type="simple"><named-content content-type="geo-json" specific-use="{&#34;type&#34;:&#34;Point&#34;,&#34;coordinates&#34;:[7.106389,44.384444]}" id="NCID0E64BI" xlink:type="simple">44°23'04"N 7°6'23"E</named-content></named-content> | 2.8.2010 | leg. Huemer | <named-content xmlns:xlink="http://www.w3.org/1999/xlink" content-type="dwc:institutional_code" xlink:type="simple">TLMF</named-content> 2011-010”, [orange label] “DNA voucher | <tp:taxon-name><tp:taxon-name-part taxon-name-part-type="order">Lepidoptera</tp:taxon-name-part></tp:taxon-name> | Mally 2011 | [transverse] no. 960”, Mally prep. no. 448 (<named-content xmlns:xlink="http://www.w3.org/1999/xlink" content-type="dwc:institutional_code" xlink:type="simple">TLMF</named-content>); 1♂ “Italy, Prov. Piemonte, | Colle di Lombarda, | 2300 m, 25.vii.2006, | Peder Skou leg.”, [yellow label] “Coll. <named-content xmlns:xlink="http://www.w3.org/1999/xlink" content-type="dwc:institutional_code" xlink:type="simple">ZMUC</named-content> | Copenhagen, DK”, [pale green label] “BC <named-content xmlns:xlink="http://www.w3.org/1999/xlink" content-type="dwc:institutional_code" xlink:type="simple">MTD</named-content> 01617”, [salmon-pink label] “DNA voucher | <tp:taxon-name><tp:taxon-name-part taxon-name-part-type="order">Lepidoptera</tp:taxon-name-part></tp:taxon-name> | <named-content xmlns:xlink="http://www.w3.org/1999/xlink" content-type="dwc:institutional_code" xlink:type="simple">ZMBN</named-content> 2016 | [transverse] no. 424”, Mally prep. no. 1046 (<named-content xmlns:xlink="http://www.w3.org/1999/xlink" content-type="dwc:institutional_code" xlink:type="simple">ZMUC</named-content>); 1♂ “Italien, Prov. Cuneo | Alpi Cozie, Demonte NW | Gias Valcavera | <named-content xmlns:xlink="http://www.w3.org/1999/xlink" content-type="dwc:verbatimCoordinates" xlink:type="simple"><named-content content-type="geo-json" specific-use="{&#34;type&#34;:&#34;Point&#34;,&#34;coordinates&#34;:[7.136667,44.376667]}" id="NCID0EP6BI" xlink:type="simple">7°8,2'E, 44°22,6'N</named-content></named-content> | 2050 m, 23.7.2009 | leg. Huemer | <named-content xmlns:xlink="http://www.w3.org/1999/xlink" content-type="dwc:institutional_code" xlink:type="simple">TLMF</named-content> 2009-138”, [turquoise label] “BC <named-content xmlns:xlink="http://www.w3.org/1999/xlink" content-type="dwc:institutional_code" xlink:type="simple">TLMF</named-content> Lep 00971”, [salmon-pink label] “DNA voucher | <tp:taxon-name><tp:taxon-name-part taxon-name-part-type="order">Lepidoptera</tp:taxon-name-part></tp:taxon-name> | <named-content xmlns:xlink="http://www.w3.org/1999/xlink" content-type="dwc:institutional_code" xlink:type="simple">ZMBN</named-content> 2016 | [transverse] no. 423”, Mally prep. no. 1045 (<named-content xmlns:xlink="http://www.w3.org/1999/xlink" content-type="dwc:institutional_code" xlink:type="simple">TLMF</named-content>); 1♀ “Piemont,Colle di | Sestrières,18–2100m | 23.–31.VII.’37,Zerny”, Mally prep. no. 1097 (<named-content xmlns:xlink="http://www.w3.org/1999/xlink" content-type="dwc:institutional_code" xlink:type="simple">NHMW</named-content>).</p></tp:treatment-sec><tp:treatment-sec sec-type="diagnosis" id="SECID0ESACI"><title>Diagnosis.</title><p>Outer side of labial palps’ 2<sup>nd</sup> and 3<sup>rd</sup> palpomeres pronouncedly darker than the rest of the labial palps; in <italic><tp:taxon-name><tp:taxon-name-part taxon-name-part-type="genus" reg="Udea">U.</tp:taxon-name-part> <tp:taxon-name-part taxon-name-part-type="species" reg="donzelalis">donzelalis</tp:taxon-name-part></tp:taxon-name></italic>, labial palps’ 2<sup>nd</sup> and 3<sup>rd</sup> palpomeres on outside barely darker than rest of labial palps. Maculation of forewing usually less pronounced than in <italic><tp:taxon-name><tp:taxon-name-part taxon-name-part-type="genus" reg="Udea">U.</tp:taxon-name-part> <tp:taxon-name-part taxon-name-part-type="species" reg="donzelalis">donzelalis</tp:taxon-name-part></tp:taxon-name></italic>, the apical brown streak often narrower; hindwing <!--PageBreak-->in females dorsally evenly dark brown, whereas in <italic><tp:taxon-name><tp:taxon-name-part taxon-name-part-type="genus" reg="Udea">U.</tp:taxon-name-part> <tp:taxon-name-part taxon-name-part-type="species" reg="donzelalis">donzelalis</tp:taxon-name-part></tp:taxon-name></italic> the inner area is greyish cream-white, contrasted by a darker outer band. In the male genitalia, the fibula of <italic><tp:taxon-name><tp:taxon-name-part taxon-name-part-type="genus" reg="Udea">U.</tp:taxon-name-part> <tp:taxon-name-part taxon-name-part-type="species" reg="austriacalis">austriacalis</tp:taxon-name-part></tp:taxon-name></italic> is generally a bit narrower and more evenly broad from the base to the subapex; in <italic><tp:taxon-name><tp:taxon-name-part taxon-name-part-type="genus" reg="Udea">U.</tp:taxon-name-part> <tp:taxon-name-part taxon-name-part-type="species" reg="donzelalis">donzelalis</tp:taxon-name-part></tp:taxon-name></italic> the fibula is somewhat broader and elongate triangular. In the female genitalia, the signum of <italic><tp:taxon-name><tp:taxon-name-part taxon-name-part-type="genus" reg="Udea">U.</tp:taxon-name-part> <tp:taxon-name-part taxon-name-part-type="species" reg="austriacalis">austriacalis</tp:taxon-name-part></tp:taxon-name></italic> is 3.4–4.4 times as long as broad (n = 8), whereas in <italic><tp:taxon-name><tp:taxon-name-part taxon-name-part-type="genus" reg="Udea">U.</tp:taxon-name-part> <tp:taxon-name-part taxon-name-part-type="species" reg="donzelalis">donzelalis</tp:taxon-name-part></tp:taxon-name></italic> the signum is on average narrower, being 4.1–5.1 times as long as broad (n = 6) (Tab. <xref ref-type="table" rid="T1">1</xref>). <italic><tp:taxon-name><tp:taxon-name-part taxon-name-part-type="genus" reg="Udea">Udea</tp:taxon-name-part> <tp:taxon-name-part taxon-name-part-type="species" reg="austriacalis">austriacalis</tp:taxon-name-part></tp:taxon-name></italic> can furthermore be distinguished by the COI Barcode from all other sequenced <italic><tp:taxon-name><tp:taxon-name-part taxon-name-part-type="genus" reg="Udea">Udea</tp:taxon-name-part></tp:taxon-name></italic> species; the two allopatric DNA barcode clades of <italic><tp:taxon-name><tp:taxon-name-part taxon-name-part-type="genus" reg="Udea">U.</tp:taxon-name-part> <tp:taxon-name-part taxon-name-part-type="species" reg="austriacalis">austriacalis</tp:taxon-name-part></tp:taxon-name></italic>, the first confined to the Maritime Alps and the second from other parts of the Alps, the Balkan Mountains and the Caucasus, do not differ from each other morphologically and in the nuclear genes wingless and EF1-alpha, so that they are considered conspecific. The two COI Barcode clades are the nearest neighbours to each other, and they differ by a minimum of 2.38 % p-distance of nucleotide divergence from each other; the Maritime Alps clade also has <italic><tp:taxon-name><tp:taxon-name-part taxon-name-part-type="genus" reg="Udea">U.</tp:taxon-name-part> <tp:taxon-name-part taxon-name-part-type="species" reg="cretacea">cretacea</tp:taxon-name-part></tp:taxon-name></italic> as nearest neighbour with 2.38% p-distance of minimum nucleotide divergence (Tab. <xref ref-type="table" rid="T3">3</xref>).</p></tp:treatment-sec><tp:treatment-sec sec-type="redescription" id="SECID0E6ECI"><title>Redescription.</title><p>
              <italic>Head</italic>. Frons and vertex covered with beige scales; frons evenly convex, covered with beige to light brown scales; labial palps projecting forward, third segment pointed, palps covered with beige scales, outer sides of labial palps’ second and third segment light to dark brown; maxillary palps approximately one quarter as long as labial palps, with beige apical scale tuft; compound eyes hemispherical; proboscis well developed, its base covered in pale beige and dark brown scales; antennae filiform, <!--PageBreak-->posterior side covered in pale beige scales, anterior side in males densely covered with cilia shorter than the basal antennal radius, shorter still in females, antennal length approx. 50–60 % of forewing length in males, approx. 70 % in females; ocellus posterior to antenna base.</p><p>
              <italic>Thorax</italic>. Cream-white, with collar and anterior part of tegulae scales more caramel-coloured; legs cream-white except for dark brown inner side of fore- and midlegs as well as distal half of hindlegs; tibial spurs on fore-/mid-/hindleg 0/2/4, as in other species of the genus; midleg outer spur ca. 2/3 length of inner spur; hindleg outer spurs ca. 2/3 length of inner spurs.</p><p>
              <italic>Wings</italic>. Forewing length 11–13 mm in males, 8–10 mm in females. Males and females with one frenulum bristle. Females with more acute apex due to the straight costa (distally curved in males). Forewing ground colour glossy cream-white to beige, with maculation more or less prominent: basal two thirds of costa with light brown streak, distal discoidal stigma a diffuse brownish dot, postmedial line brownish, arching around distal discoidal stigma, then turning basad until below distal discoidal stigma, sharply arching back outwards (the typical “<italic><tp:taxon-name><tp:taxon-name-part taxon-name-part-type="genus" reg="Udea">Udea</tp:taxon-name-part></tp:taxon-name></italic> loop”), then following course of arch in postmedial line’s anterior part and meeting with dorsum at about two thirds of dorsum length; apical streak more or less pronounced, narrow; ends of veins on dorsum in some specimens with minute dark brown dots, but often missing; fringe light cream-white. Hindwing in males cream-white to brownish, postmedial line brown, more or less clear, terminal band brown, often only at apex; hindwing in females evenly dark brown, some specimens with a slightly darker terminal band. Underside of forewing uniformly brown with a slightly darker distal discoidal stigma and, in some specimens, with a slightly darker postmedial line; underside of hindwing greyish white to grey, with costal area somewhat darker, a diffuse brownish grey postmedial line might be visible in males, in females a more or less pronounced terminal band is present.</p><p>
              <italic>Abdomen</italic>. Dorsal side of abdomen covered with cream-white glossy scales, ventral side with dark brown scales, interspersed by cream-white scales; male 8<sup>th</sup> segment with long beige posterior scales. Tympanum with broad short lobulus; 2<sup>nd</sup> sternite with broad U-shaped sclerotisation, more so in females, inner part less sclerotised; 3<sup>rd</sup> sternite anterior edge with broad sclerotised lobe on each side of the centre, tapering anterolaterad into thin apex; 4<sup>th</sup> sternite anterior edge with oval hole in sternite sclerotisation on each side of the centre; centre of anterior edge of sterites V-VII with <!--PageBreak-->broad, short rectangular protrusion; male 8th sternite with U-shaped sclerotisation along borders, posterior ends broadened; male 8th tergite with broad central longitudinal sclerotisation, somewhat broadening anteriorly, leading laterally into pointed triangular process.</p><p>
              <italic>Male genitalia</italic>. (Figs <xref ref-type="fig" rid="F7">23–28</xref>) Uncus broadly attached to tegumen, the attachment site laterally constricted; apical part of uncus constricted into slim, strap-like neck leading into flattened oval uncus head, dorsally covered densely with stiff, deeply bifid setae. Tegumen broad, rectangular. Broad, weakly sclerotised gnathos band with a central conical dorsad protrusion. Transtilla arms forming equilateral triangles, dorsal surface sparsely set with thin long simple setae. Vinculum broad, well sclerotised, sides elongate drop-shaped to oval, ventral part mediodorsally forming broad bell-shaped protrusion towards juxta, ventrally forming U-shaped saccus with prominent ventromedial keel. Juxta nearly rhomboidal to almost circular, apex sharply bifid with medial incision about one quarter as long as juxta. Valva long, slender, slightly tapering towards apex; costa slightly concave, broader at base, surface sparsely set with thin, long, simple setae; sacculus broad, roughly oval, dorsodistal edge close to fibula base, ventrodistal part concavely curving towards ventral valva edge; ventral valva edge straight apart from a slightly concave recess in the area of the fibula tip; valva apex rounded towards distal end of costa; slender, evenly broad, strongly sclerotised fibula directed towards sacculus apex, apical half narrowed to pointed, ventrad curved claw, ventral side of claw flat; fibula emerging from oval sclerotised lobe near base of costa, sparsely set with thin, long simple setae. Phallus tubular, slightly curved, evenly sclerotised; posterior phallus apodeme bent sinistrad, dorsally and ventrally with elongate unsclerotised strip, right posterior phallus apodeme forming sclerotised spatulate lobe with medially protruding ridge containing three (rarely two) teeth of variable shape apically.</p><p>
              <italic>Female genitalia</italic>. (Fig. <xref ref-type="fig" rid="F9">45</xref>) Corpus bursae membranous, oval; elongate lens-shaped longitudinal signum extending through corpus bursae, 3.4- to 4.4-times as long as broad (n = 8). Ductus bursae membranous apart from short sclerotised section in posteriormost part and oval, longitudinally folded auxiliary signum in anterior section where it transitions into corpus bursae; length of auxiliary signum 29–60% of main signum length (n=8); ductus bursae anteriorly broad, tapering posteriad to half its diameter; posterior section and colliculum less strongly sclerotised, with thickened mesocuticle, colliculum forming short ‘S’; ductus seminalis membranous, emerging at colliculum. Antrum broad, tubular to conical, strongly sclerotised, without thickened mesocuticle; length of sclerotisation equal to antrum diameter (longer in dissected female from Korab), with variably pronounced unsclerotised longitudinal strip in antrum’s dorsal sclerotisation. Postvaginal area membranous, sparsely covered with evenly spread tiny spicules. Segment 8 a broad, strongly sclerotised, ventrally open band, with anterior side broadly recessed where apophyses anteriores attach; apophyses anteriores slender, with broadened triangular to rhomboidal muscle attachment area at ca. 1/3 of their length. Apophyses posteriores slender, ca. 2/3 as long as apophyses anteriores. Papillae anales simple, with long setae on outer margin and shorter ones elsewhere.</p></tp:treatment-sec><tp:treatment-sec sec-type="Immature stages" id="SECID0EWGCI"><title>Immature stages.</title><p>Not studied and, to our knowledge, not described in the literature.</p><!--PageBreak--></tp:treatment-sec><tp:treatment-sec sec-type="distribution" id="SECID0E3GCI"><title>Distribution.</title><p>Alps, Southern Balkan and Caucasus, where it might occur sympatrically with <italic><tp:taxon-name><tp:taxon-name-part taxon-name-part-type="genus" reg="Udea">U.</tp:taxon-name-part> <tp:taxon-name-part taxon-name-part-type="species" reg="cretacea">cretacea</tp:taxon-name-part></tp:taxon-name></italic> (Fig. <xref ref-type="fig" rid="F3">4</xref>).</p><fig id="F3" position="float" orientation="portrait"><label>Figures 4–5.</label><caption><p>Distribution of investigated specimens of the <italic><tp:taxon-name><tp:taxon-name-part taxon-name-part-type="genus" reg="Udea">Udea</tp:taxon-name-part> <tp:taxon-name-part taxon-name-part-type="species" reg="austriacalis">austriacalis</tp:taxon-name-part></tp:taxon-name></italic> species complex (<bold>4</bold>) and <italic><tp:taxon-name><tp:taxon-name-part taxon-name-part-type="genus" reg="Udea">U.</tp:taxon-name-part> <tp:taxon-name-part taxon-name-part-type="species" reg="rhododendronalis">rhododendronalis</tp:taxon-name-part></tp:taxon-name></italic> (<bold>5</bold>) in Europe <bold>4</bold> <italic><tp:taxon-name><tp:taxon-name-part taxon-name-part-type="genus" reg="Udea">U.</tp:taxon-name-part> <tp:taxon-name-part taxon-name-part-type="species" reg="austriacalis">austriacalis</tp:taxon-name-part></tp:taxon-name></italic> (red), <italic><tp:taxon-name><tp:taxon-name-part taxon-name-part-type="genus" reg="Udea">U.</tp:taxon-name-part> <tp:taxon-name-part taxon-name-part-type="species" reg="donzelalis">donzelalis</tp:taxon-name-part></tp:taxon-name></italic> (green), <italic><tp:taxon-name><tp:taxon-name-part taxon-name-part-type="genus" reg="Udea">U.</tp:taxon-name-part> <tp:taxon-name-part taxon-name-part-type="species" reg="cretacea">cretacea</tp:taxon-name-part></tp:taxon-name></italic> (yellow) <bold>5</bold> <italic><tp:taxon-name><tp:taxon-name-part taxon-name-part-type="genus" reg="Udea">U.</tp:taxon-name-part> <tp:taxon-name-part taxon-name-part-type="species" reg="rhododendronalis">rhododendronalis</tp:taxon-name-part></tp:taxon-name></italic> (blue); altitudes ≥ 1,000 m are marked in increasingly darker grey shades every 500 m.</p></caption><graphic xmlns:xlink="http://www.w3.org/1999/xlink" xlink:href="zookeys-746-051-g003.jpg" position="float" orientation="portrait" xlink:type="simple" id="oo_192809.jpg"/></fig></tp:treatment-sec><tp:treatment-sec sec-type="Food plants" id="SECID0EIKCI"><title>Food plants.</title><p>
              <xref ref-type="bibr" rid="B29">Lhomme (1935)</xref> reports <italic><tp:taxon-name><tp:taxon-name-part taxon-name-part-type="genus" reg="Udea">U.</tp:taxon-name-part> <tp:taxon-name-part taxon-name-part-type="species" reg="austriacalis">austriacalis</tp:taxon-name-part></tp:taxon-name></italic> from <italic><tp:taxon-name><tp:taxon-name-part taxon-name-part-type="genus" reg="Plantago">Plantago</tp:taxon-name-part> <tp:taxon-name-part taxon-name-part-type="species" reg="major">major</tp:taxon-name-part></tp:taxon-name></italic> L. (<tp:taxon-name><tp:taxon-name-part taxon-name-part-type="family">Plantaginaceae</tp:taxon-name-part></tp:taxon-name>), and the synonymous <italic>“Pyrausta” sororialis</italic> Heyden, 1860 as polyphagous.</p></tp:treatment-sec><tp:treatment-sec sec-type="DNA data" id="SECID0EPLCI"><title>DNA data.</title><p>See Table <xref ref-type="table" rid="T2">2</xref>. In BOLD, <italic><tp:taxon-name><tp:taxon-name-part taxon-name-part-type="genus" reg="Udea">U.</tp:taxon-name-part> <tp:taxon-name-part taxon-name-part-type="species" reg="austriacalis">austriacalis</tp:taxon-name-part></tp:taxon-name></italic> is represented by the BINs AAD2363 and AAD2364. The seven DNA barcoded specimens forming the clade from the Central and East Alps and Macedonia differ between 0% and 0.95% in p-distance, <!--PageBreak--><!--PageBreak--><!--PageBreak-->whereas the nine specimens from the Maritime Alps are identical in their DNA barcodes. The two clades are closest to each other in COI p-distances, with a minimum of 2.38%; furthermore, the Maritime Alps clade has <italic>C. cretacea</italic> as closest nearest COI neighbour (see Tab. <xref ref-type="table" rid="T3">3</xref>). The next-closest neighbours are <italic><tp:taxon-name><tp:taxon-name-part taxon-name-part-type="genus" reg="Udea">U.</tp:taxon-name-part> <tp:taxon-name-part taxon-name-part-type="species" reg="rhododendronalis">rhododendronalis</tp:taxon-name-part></tp:taxon-name></italic>, <italic><tp:taxon-name><tp:taxon-name-part taxon-name-part-type="genus" reg="Udea">U.</tp:taxon-name-part> <tp:taxon-name-part taxon-name-part-type="species" reg="uliginosalis">uliginosalis</tp:taxon-name-part></tp:taxon-name></italic> and <italic><tp:taxon-name><tp:taxon-name-part taxon-name-part-type="genus" reg="Udea">U.</tp:taxon-name-part> <tp:taxon-name-part taxon-name-part-type="species" reg="ruckdescheli">ruckdescheli</tp:taxon-name-part></tp:taxon-name></italic> with a minimum interspecific COI p-distance of 4.29%. <italic><tp:taxon-name><tp:taxon-name-part taxon-name-part-type="genus" reg="Udea">Udea</tp:taxon-name-part> <tp:taxon-name-part taxon-name-part-type="species" reg="donzelalis">donzelalis</tp:taxon-name-part></tp:taxon-name></italic> (see below) differs by 5.24–5.71% COI p-distance from <italic><tp:taxon-name><tp:taxon-name-part taxon-name-part-type="genus" reg="Udea">U.</tp:taxon-name-part> <tp:taxon-name-part taxon-name-part-type="species" reg="austriacalis">austriacalis</tp:taxon-name-part></tp:taxon-name></italic>.</p></tp:treatment-sec><tp:treatment-sec sec-type="remarks" id="SECID0EOOCI"><title>Remarks.</title><p>The type material was not stated in the original description of Herrich-Schäffer (1847–1855 [“1849”]), however, on pl. 20 fig. 142 a male imago is illustrated. Type material is also not stated in Herrich-Schäffer (1843–1856 [“1856”]).</p><!--PageBreak--></tp:treatment-sec><tp:treatment-sec><!--Section generated to contain objects referenced in tp:taxon-treatment.--><fig id="F1" position="float" orientation="portrait"><label>Figure 1.</label><caption><p>Maximum Likelihood analysis of COI Barcode data of the <italic><tp:taxon-name><tp:taxon-name-part taxon-name-part-type="genus" reg="Udea">Udea</tp:taxon-name-part> <tp:taxon-name-part taxon-name-part-type="species" reg="alpinalis">alpinalis</tp:taxon-name-part></tp:taxon-name></italic> species group. Numbers on branches represent bootstrap values of ≥ 50 % inferred from 1,000 replicates, scale bar represents substitutions per site.</p></caption><graphic xmlns:xlink="http://www.w3.org/1999/xlink" xlink:href="zookeys-746-051-g001.jpg" position="float" orientation="portrait" xlink:type="simple" id="oo_192807.jpg"/></fig><fig id="F2" position="float" orientation="portrait"><label>Figures 2–3.</label><caption><p>Maximum Likelihood analysis of <abbrev xmlns:xlink="http://www.w3.org/1999/xlink" xlink:title="Elongation Factor 1-alpha" id="ABBRID0E3CBI" xlink:type="simple">EF1a</abbrev> (<bold>2</bold>) and wingless (<bold>3</bold>) data of the <italic><tp:taxon-name><tp:taxon-name-part taxon-name-part-type="genus" reg="Udea">Udea</tp:taxon-name-part> <tp:taxon-name-part taxon-name-part-type="species" reg="alpinalis">alpinalis</tp:taxon-name-part></tp:taxon-name></italic> species group. Numbers on branches represent bootstrap values of ≥ 50% inferred from 1,000 replicates. Note that the taxon set is not identical for the two analyses, scale bars represent substitutions per site.</p></caption><graphic xmlns:xlink="http://www.w3.org/1999/xlink" xlink:href="zookeys-746-051-g002.jpg" position="float" orientation="portrait" xlink:type="simple" id="oo_192808.jpg"/></fig><fig id="F5" position="float" orientation="portrait"><label>Figures 7–14.</label><caption><p>Adult specimens of <italic><tp:taxon-name><tp:taxon-name-part taxon-name-part-type="genus" reg="Udea">Udea</tp:taxon-name-part></tp:taxon-name></italic> species. <bold>7–10</bold> <italic><tp:taxon-name><tp:taxon-name-part taxon-name-part-type="genus" reg="Udea">U.</tp:taxon-name-part> <tp:taxon-name-part taxon-name-part-type="species" reg="austriacalis">austriacalis</tp:taxon-name-part></tp:taxon-name></italic> <bold>7–8</bold> male, dorsal (<bold>7</bold>) and ventral (<bold>8</bold>) <bold>9–10</bold> female, dorsal (<bold>9</bold>) and ventral (<bold>10</bold>), abdomen removed <bold>11–14</bold> <italic><tp:taxon-name><tp:taxon-name-part taxon-name-part-type="genus" reg="Udea">U.</tp:taxon-name-part> <tp:taxon-name-part taxon-name-part-type="species" reg="donzelalis">donzelalis</tp:taxon-name-part></tp:taxon-name></italic> <bold>11–12</bold> male, dorsal (<bold>11</bold>) and ventral (<bold>12</bold>) <bold>13–14</bold> female, dorsal (<bold>13</bold>) and ventral (<bold>14</bold>), abdomen removed. Scale bars: 500 µm.</p></caption><graphic xmlns:xlink="http://www.w3.org/1999/xlink" xlink:href="zookeys-746-051-g005.jpg" position="float" orientation="portrait" xlink:type="simple" id="oo_192811.jpg"/></fig><fig id="F7" position="float" orientation="portrait"><label>Figures 23–35.</label><caption><p>Male genitalia of the <italic><tp:taxon-name><tp:taxon-name-part taxon-name-part-type="genus" reg="Udea">Udea</tp:taxon-name-part> <tp:taxon-name-part taxon-name-part-type="species" reg="austriacalis">austriacalis</tp:taxon-name-part></tp:taxon-name></italic> species complex. <bold>23–28</bold> <italic><tp:taxon-name><tp:taxon-name-part taxon-name-part-type="genus" reg="Udea">U.</tp:taxon-name-part> <tp:taxon-name-part taxon-name-part-type="species" reg="austriacalis">austriacalis</tp:taxon-name-part></tp:taxon-name></italic> <bold>23</bold> male genitalia (Mally prep. 1092) <bold>24–28</bold> posterior phallus apodeme <bold>24</bold> Mally prep. 1042 <bold>25</bold> Mally prep. 1043 <bold>26</bold> Mally prep. 1044 <bold>27</bold> Mally prep. 1045 <bold>28</bold> Mally prep. 1046 <bold>29–33</bold> <italic><tp:taxon-name><tp:taxon-name-part taxon-name-part-type="genus" reg="Udea">U.</tp:taxon-name-part> <tp:taxon-name-part taxon-name-part-type="species" reg="donzelalis">donzelalis</tp:taxon-name-part></tp:taxon-name></italic> <bold>29</bold> male genitalia (Mally prep. 1024) <bold>30–33</bold> posterior phallus apodeme <bold>30</bold> Mally prep. 1024 <bold>31</bold> Mally prep. 866 <bold>32</bold> Mally prep. 867 <bold>33</bold> Mally prep. 1022 <bold>34–35</bold> <italic><tp:taxon-name><tp:taxon-name-part taxon-name-part-type="genus" reg="Udea">U.</tp:taxon-name-part> <tp:taxon-name-part taxon-name-part-type="species" reg="cretacea">cretacea</tp:taxon-name-part></tp:taxon-name></italic> (Mally prep. 523) <bold>34</bold> male genitalia <bold>35</bold> posterior phallus apodeme; 500 µm scale bar refers to male genitalia, 200 µm scale bar to posterior phallus apodemes.</p></caption><graphic xmlns:xlink="http://www.w3.org/1999/xlink" xlink:href="zookeys-746-051-g007.jpg" position="float" orientation="portrait" xlink:type="simple" id="oo_192813.jpg"/></fig><fig id="F9" position="float" orientation="portrait"><label>Figures 45–47.</label><caption><p>Female genitalia of <italic><tp:taxon-name><tp:taxon-name-part taxon-name-part-type="genus" reg="Udea">Udea</tp:taxon-name-part></tp:taxon-name></italic> species. <bold>45</bold> <italic><tp:taxon-name><tp:taxon-name-part taxon-name-part-type="genus" reg="Udea">U.</tp:taxon-name-part> <tp:taxon-name-part taxon-name-part-type="species" reg="austriacalis">austriacalis</tp:taxon-name-part></tp:taxon-name></italic> (Mally prep. 1047) <bold>46</bold> <italic><tp:taxon-name><tp:taxon-name-part taxon-name-part-type="genus" reg="Udea">U.</tp:taxon-name-part> <tp:taxon-name-part taxon-name-part-type="species" reg="donzelalis">donzelalis</tp:taxon-name-part></tp:taxon-name></italic> (Mally prep. 1023) <bold>47</bold> <italic><tp:taxon-name><tp:taxon-name-part taxon-name-part-type="genus" reg="Udea">U.</tp:taxon-name-part> <tp:taxon-name-part taxon-name-part-type="species" reg="altaica">altaica</tp:taxon-name-part></tp:taxon-name></italic> (Mally prep. 1084).</p></caption><graphic xmlns:xlink="http://www.w3.org/1999/xlink" xlink:href="zookeys-746-051-g009.jpg" position="float" orientation="portrait" xlink:type="simple" id="oo_192815.jpg"/></fig><table-wrap id="T1" position="float" orientation="portrait"><label>Table 1.</label><caption><p>Ratios of length versus breadth of the main signum of female genitalia in selected species of the <italic><tp:taxon-name><tp:taxon-name-part taxon-name-part-type="genus" reg="Udea">Udea</tp:taxon-name-part> <tp:taxon-name-part taxon-name-part-type="species" reg="alpinalis">alpinalis</tp:taxon-name-part></tp:taxon-name></italic> species group.</p></caption><table id="TID0EJRAI" rules="all"><tbody><tr><th rowspan="1" colspan="1">Ratio length to breadth of main signum</th><th rowspan="1" colspan="1">
              <italic><tp:taxon-name><tp:taxon-name-part taxon-name-part-type="genus" reg="Udea">Udea</tp:taxon-name-part> <tp:taxon-name-part taxon-name-part-type="species" reg="austriacalis">austriacalis</tp:taxon-name-part></tp:taxon-name></italic>
               (n = 8)</th><th rowspan="1" colspan="1">
              <italic><tp:taxon-name><tp:taxon-name-part taxon-name-part-type="genus" reg="Udea">U.</tp:taxon-name-part> <tp:taxon-name-part taxon-name-part-type="species" reg="donzelalis">donzelalis</tp:taxon-name-part></tp:taxon-name></italic> (n = 7)</th><th rowspan="1" colspan="1">
              <italic><tp:taxon-name><tp:taxon-name-part taxon-name-part-type="genus" reg="Udea">U.</tp:taxon-name-part> <tp:taxon-name-part taxon-name-part-type="species" reg="altaica">altaica</tp:taxon-name-part></tp:taxon-name></italic> (n = 4)</th></tr><tr><td rowspan="1" colspan="1">
              <bold>minimum</bold>
            </td><td rowspan="1" colspan="1">3.44</td><td rowspan="1" colspan="1">4.06</td><td rowspan="1" colspan="1">3.09</td></tr><tr><td rowspan="1" colspan="1">
              <bold>maximum</bold>
            </td><td rowspan="1" colspan="1">4.375</td><td rowspan="1" colspan="1">5.08</td><td rowspan="1" colspan="1">3.44</td></tr><tr><td rowspan="1" colspan="1">
              <bold>Average</bold>
            </td><td rowspan="1" colspan="1">
              <bold>3.85</bold>
            </td><td rowspan="1" colspan="1">
              <bold>4.56</bold>
            </td><td rowspan="1" colspan="1">
              <bold>3.25</bold>
            </td></tr><tr><td rowspan="1" colspan="1">
              <bold>standard deviation</bold>
            </td><td rowspan="1" colspan="1">0.36</td><td rowspan="1" colspan="1">0.41</td><td rowspan="1" colspan="1">0.15</td></tr></tbody></table></table-wrap><table-wrap id="T3" position="float" orientation="portrait"><label>Table 3.</label><caption><p>COI Barcode p-distances of the systematically investigated <italic><tp:taxon-name><tp:taxon-name-part taxon-name-part-type="genus" reg="Udea">Udea</tp:taxon-name-part></tp:taxon-name></italic> populations.</p></caption><table id="TID0E66CI" rules="all"><tbody><tr><th rowspan="1" colspan="1">DNA Barcode group</th><th rowspan="1" colspan="1">n</th><th rowspan="1" colspan="1">range of intraspec. p-distance [%]</th><th rowspan="1" colspan="1">average intraspec. p-distance [%]</th><th rowspan="1" colspan="1">nearest neighbour(s) (NN)</th><th rowspan="1" colspan="1">range of interspec. p-distance to NN [%]</th><th rowspan="1" colspan="1">average interpec. p-distance to NN [%]</th></tr><tr><td rowspan="1" colspan="1">
              <italic><tp:taxon-name><tp:taxon-name-part taxon-name-part-type="genus" reg="Udea">U.</tp:taxon-name-part> <tp:taxon-name-part taxon-name-part-type="species" reg="austriacalis">austriacalis</tp:taxon-name-part></tp:taxon-name></italic> (C- &amp; E-Alps, Macedonia)</td><td rowspan="1" colspan="1">7</td><td rowspan="1" colspan="1">0–0.95</td><td rowspan="1" colspan="1">0.45</td><td rowspan="1" colspan="1">
              <italic><tp:taxon-name><tp:taxon-name-part taxon-name-part-type="genus" reg="Udea">U.</tp:taxon-name-part> <tp:taxon-name-part taxon-name-part-type="species" reg="austriacalis">austriacalis</tp:taxon-name-part></tp:taxon-name></italic> (Maritime Alps)</td><td rowspan="1" colspan="1">2.38–3.33</td><td rowspan="1" colspan="1">2.86</td></tr><tr><td rowspan="1" colspan="1">
              <italic><tp:taxon-name><tp:taxon-name-part taxon-name-part-type="genus" reg="Udea">U.</tp:taxon-name-part> <tp:taxon-name-part taxon-name-part-type="species" reg="austriacalis">austriacalis</tp:taxon-name-part></tp:taxon-name></italic> (Maritime Alps)</td><td rowspan="1" colspan="1">9</td><td rowspan="1" colspan="1">0</td><td rowspan="1" colspan="1">0</td><td rowspan="1" colspan="1">
              <italic><tp:taxon-name><tp:taxon-name-part taxon-name-part-type="genus" reg="Udea">U.</tp:taxon-name-part> <tp:taxon-name-part taxon-name-part-type="species" reg="austriacalis">austriacalis</tp:taxon-name-part></tp:taxon-name></italic> (C- &amp; E-Alps, Macedonia) / <italic><tp:taxon-name><tp:taxon-name-part taxon-name-part-type="genus" reg="Udea">U.</tp:taxon-name-part> <tp:taxon-name-part taxon-name-part-type="species" reg="cretacea">cretacea</tp:taxon-name-part></tp:taxon-name></italic></td><td rowspan="1" colspan="1">2.38–3.33 / 2.38</td><td rowspan="1" colspan="1">2.86 / 2.38</td></tr><tr><td rowspan="1" colspan="1">
              <italic><tp:taxon-name><tp:taxon-name-part taxon-name-part-type="genus" reg="Udea">U.</tp:taxon-name-part> <tp:taxon-name-part taxon-name-part-type="species" reg="donzelalis">donzelalis</tp:taxon-name-part></tp:taxon-name></italic>
            </td><td rowspan="1" colspan="1">5</td><td rowspan="1" colspan="1">0</td><td rowspan="1" colspan="1">0</td><td rowspan="1" colspan="1">
              <italic><tp:taxon-name><tp:taxon-name-part taxon-name-part-type="genus" reg="Udea">U.</tp:taxon-name-part> <tp:taxon-name-part taxon-name-part-type="species" reg="cretacea">cretacea</tp:taxon-name-part></tp:taxon-name></italic>
            </td><td rowspan="1" colspan="1">4.29</td><td rowspan="1" colspan="1">4.29</td></tr><tr><td rowspan="1" colspan="1">
              <italic><tp:taxon-name><tp:taxon-name-part taxon-name-part-type="genus" reg="Udea">U.</tp:taxon-name-part> <tp:taxon-name-part taxon-name-part-type="species" reg="cretacea">cretacea</tp:taxon-name-part></tp:taxon-name></italic>
            </td><td rowspan="1" colspan="1">1</td><td rowspan="1" colspan="1">n/a</td><td rowspan="1" colspan="1">n/a</td><td rowspan="1" colspan="1">
              <italic><tp:taxon-name><tp:taxon-name-part taxon-name-part-type="genus" reg="Udea">U.</tp:taxon-name-part> <tp:taxon-name-part taxon-name-part-type="species" reg="austriacalis">austriacalis</tp:taxon-name-part></tp:taxon-name></italic> (Maritime Alps)</td><td rowspan="1" colspan="1">2.38</td><td rowspan="1" colspan="1">2.38</td></tr><tr><td rowspan="1" colspan="1">
              <italic><tp:taxon-name><tp:taxon-name-part taxon-name-part-type="genus" reg="Udea">U.</tp:taxon-name-part> <tp:taxon-name-part taxon-name-part-type="species" reg="rhododendronalis">rhododendronalis</tp:taxon-name-part></tp:taxon-name></italic> (Pyrenees)</td><td rowspan="1" colspan="1">7</td><td rowspan="1" colspan="1">0–0.48</td><td rowspan="1" colspan="1">0.27</td><td rowspan="1" colspan="1">
              <italic><tp:taxon-name><tp:taxon-name-part taxon-name-part-type="genus" reg="Udea">U.</tp:taxon-name-part> <tp:taxon-name-part taxon-name-part-type="species" reg="rhododendronalis">rhododendronalis</tp:taxon-name-part></tp:taxon-name></italic> (Alps)</td><td rowspan="1" colspan="1">2.38–3.33</td><td rowspan="1" colspan="1">3.07</td></tr><tr><td rowspan="1" colspan="1">
              <italic><tp:taxon-name><tp:taxon-name-part taxon-name-part-type="genus" reg="Udea">U.</tp:taxon-name-part> <tp:taxon-name-part taxon-name-part-type="species" reg="rhododendronalis">rhododendronalis</tp:taxon-name-part></tp:taxon-name></italic> (Alps)</td><td rowspan="1" colspan="1">8</td><td rowspan="1" colspan="1">0–0.48</td><td rowspan="1" colspan="1">0.12</td><td rowspan="1" colspan="1">
              <italic><tp:taxon-name><tp:taxon-name-part taxon-name-part-type="genus" reg="Udea">U.</tp:taxon-name-part> <tp:taxon-name-part taxon-name-part-type="species" reg="rhododendronalis">rhododendronalis</tp:taxon-name-part></tp:taxon-name></italic> (Macedonia)</td><td rowspan="1" colspan="1">0.95–1.43</td><td rowspan="1" colspan="1">1.01</td></tr><tr><td rowspan="1" colspan="1">
              <italic><tp:taxon-name><tp:taxon-name-part taxon-name-part-type="genus" reg="Udea">U.</tp:taxon-name-part> <tp:taxon-name-part taxon-name-part-type="species" reg="rhododendronalis">rhododendronalis</tp:taxon-name-part></tp:taxon-name></italic> (Macedonia)</td><td rowspan="1" colspan="1">2</td><td rowspan="1" colspan="1">0</td><td rowspan="1" colspan="1">0</td><td rowspan="1" colspan="1">
              <italic><tp:taxon-name><tp:taxon-name-part taxon-name-part-type="genus" reg="Udea">U.</tp:taxon-name-part> <tp:taxon-name-part taxon-name-part-type="species" reg="rhododendronalis">rhododendronalis</tp:taxon-name-part></tp:taxon-name></italic> (Alps)</td><td rowspan="1" colspan="1">0.95–1.43</td><td rowspan="1" colspan="1">1.01</td></tr><tr><td rowspan="1" colspan="1">
              <italic><tp:taxon-name><tp:taxon-name-part taxon-name-part-type="genus" reg="Udea">U.</tp:taxon-name-part> <tp:taxon-name-part taxon-name-part-type="species" reg="juldusalis">juldusalis</tp:taxon-name-part></tp:taxon-name></italic>
            </td><td rowspan="1" colspan="1">2</td><td rowspan="1" colspan="1">0</td><td rowspan="1" colspan="1">0</td><td rowspan="1" colspan="1">
              <italic><tp:taxon-name><tp:taxon-name-part taxon-name-part-type="genus" reg="Udea">U.</tp:taxon-name-part> <tp:taxon-name-part taxon-name-part-type="species" reg="uliginosalis">uliginosalis</tp:taxon-name-part></tp:taxon-name></italic>
            </td><td rowspan="1" colspan="1">2.86–4.29</td><td rowspan="1" colspan="1">3.30</td></tr><tr><td rowspan="1" colspan="1">
              <italic><tp:taxon-name><tp:taxon-name-part taxon-name-part-type="genus" reg="Udea">U.</tp:taxon-name-part> <tp:taxon-name-part taxon-name-part-type="species" reg="uliginosalis">uliginosalis</tp:taxon-name-part></tp:taxon-name></italic>
            </td><td rowspan="1" colspan="1">14</td><td rowspan="1" colspan="1">0–2.86</td><td rowspan="1" colspan="1">1.03</td><td rowspan="1" colspan="1">
              <italic><tp:taxon-name><tp:taxon-name-part taxon-name-part-type="genus" reg="Udea">U.</tp:taxon-name-part> <tp:taxon-name-part taxon-name-part-type="species" reg="alpinalis">alpinalis</tp:taxon-name-part></tp:taxon-name></italic>
            </td><td rowspan="1" colspan="1">1.43–4.29</td><td rowspan="1" colspan="1">2.64</td></tr><tr><td rowspan="1" colspan="1">
              <italic><tp:taxon-name><tp:taxon-name-part taxon-name-part-type="genus" reg="Udea">U.</tp:taxon-name-part> <tp:taxon-name-part taxon-name-part-type="species" reg="alpinalis">alpinalis</tp:taxon-name-part></tp:taxon-name></italic>
            </td><td rowspan="1" colspan="1">11</td><td rowspan="1" colspan="1">0–2.86</td><td rowspan="1" colspan="1">0.99</td><td rowspan="1" colspan="1">
              <italic><tp:taxon-name><tp:taxon-name-part taxon-name-part-type="genus" reg="Udea">U.</tp:taxon-name-part> <tp:taxon-name-part taxon-name-part-type="species" reg="uliginosalis">uliginosalis</tp:taxon-name-part></tp:taxon-name></italic> / <italic><tp:taxon-name><tp:taxon-name-part taxon-name-part-type="genus" reg="Udea">U.</tp:taxon-name-part> <tp:taxon-name-part taxon-name-part-type="species" reg="alpinalis">alpinalis</tp:taxon-name-part></tp:taxon-name></italic> x <italic><tp:taxon-name><tp:taxon-name-part taxon-name-part-type="genus" reg="Udea"/><tp:taxon-name-part taxon-name-part-type="species" reg="uliginosalis">uliginosalis</tp:taxon-name-part></tp:taxon-name></italic> hybrids</td><td rowspan="1" colspan="1">1.43–4.29 / 0.95–3.33</td><td rowspan="1" colspan="1">2.64 / 2.76</td></tr><tr><td rowspan="1" colspan="1">
              <italic><tp:taxon-name><tp:taxon-name-part taxon-name-part-type="genus" reg="Udea">U.</tp:taxon-name-part> <tp:taxon-name-part taxon-name-part-type="species" reg="alpinalis">alpinalis</tp:taxon-name-part></tp:taxon-name> x <tp:taxon-name><tp:taxon-name-part taxon-name-part-type="genus" reg="Udea"/><tp:taxon-name-part taxon-name-part-type="species" reg="uliginosalis">uliginosalis</tp:taxon-name-part></tp:taxon-name></italic> hybrids</td><td rowspan="1" colspan="1">7</td><td rowspan="1" colspan="1">0–2.38</td><td rowspan="1" colspan="1">1.11</td><td rowspan="1" colspan="1">
              <italic><tp:taxon-name><tp:taxon-name-part taxon-name-part-type="genus" reg="Udea">U.</tp:taxon-name-part> <tp:taxon-name-part taxon-name-part-type="species" reg="alpinalis">alpinalis</tp:taxon-name-part></tp:taxon-name></italic>
            </td><td rowspan="1" colspan="1">0.95–3.33</td><td rowspan="1" colspan="1">2.71</td></tr></tbody></table></table-wrap><table-wrap id="T2" position="float" orientation="portrait"><label>Table 2.</label><caption><p>Origin and gene sequence data of the genetically investigated <italic><tp:taxon-name><tp:taxon-name-part taxon-name-part-type="genus" reg="Udea">Udea</tp:taxon-name-part></tp:taxon-name></italic> material.</p></caption><table id="TID0E6VAI" rules="all"><tbody><tr><th rowspan="1" colspan="1">species</th><th rowspan="1" colspan="1">Origin</th><th rowspan="1" colspan="1">BOLD sample no.</th><th rowspan="1" colspan="1">DNA extraction no.</th><th rowspan="1" colspan="1">COI accession no.</th><th rowspan="1" colspan="1">
                <abbrev xmlns:xlink="http://www.w3.org/1999/xlink" xlink:title="Elongation Factor 1-alpha" id="ABBRID0EHNAE" xlink:type="simple">EF1a</abbrev> accession no.</th><th rowspan="1" colspan="1">wingless accession no.</th></tr><tr><td rowspan="17" colspan="1">
              <bold><italic><tp:taxon-name><tp:taxon-name-part taxon-name-part-type="genus" reg="Udea">U.</tp:taxon-name-part> <tp:taxon-name-part taxon-name-part-type="species" reg="austriacalis">austriacalis</tp:taxon-name-part></tp:taxon-name></italic></bold>
            </td><td rowspan="1" colspan="1">Austria, Carinthia</td><td rowspan="1" colspan="1">
                <named-content xmlns:xlink="http://www.w3.org/1999/xlink" content-type="dwc:institutional_code" xlink:type="simple">TLMF</named-content> Lep 00837</td><td rowspan="1" colspan="1">
                <named-content xmlns:xlink="http://www.w3.org/1999/xlink" content-type="dwc:institutional_code" xlink:type="simple">ZMBN</named-content> Lep419</td><td rowspan="1" colspan="1"><ext-link xmlns:xlink="http://www.w3.org/1999/xlink" ext-link-type="gen" xlink:href="HQ968213" xlink:type="simple">HQ968213</ext-link></td><td rowspan="1" colspan="1"><ext-link xmlns:xlink="http://www.w3.org/1999/xlink" ext-link-type="gen" xlink:href="MG523969" xlink:type="simple">MG523969</ext-link></td><td rowspan="1" colspan="1"><ext-link xmlns:xlink="http://www.w3.org/1999/xlink" ext-link-type="gen" xlink:href="MG523989" xlink:type="simple">MG523989</ext-link></td></tr><tr><td rowspan="1" colspan="1">Macedonia, Mavrovo Nat. Park</td><td rowspan="1" colspan="1">
                <named-content xmlns:xlink="http://www.w3.org/1999/xlink" content-type="dwc:institutional_code" xlink:type="simple">TLMF</named-content> Lep 05069</td><td rowspan="1" colspan="1">
                <named-content xmlns:xlink="http://www.w3.org/1999/xlink" content-type="dwc:institutional_code" xlink:type="simple">ZMBN</named-content> Lep420</td><td rowspan="1" colspan="1"><ext-link xmlns:xlink="http://www.w3.org/1999/xlink" ext-link-type="gen" xlink:href="KX042511" xlink:type="simple">KX042511</ext-link></td><td rowspan="1" colspan="1">–</td><td rowspan="1" colspan="1"><ext-link xmlns:xlink="http://www.w3.org/1999/xlink" ext-link-type="gen" xlink:href="MG523990" xlink:type="simple">MG523990</ext-link></td></tr><tr><td rowspan="1" colspan="1">Italy, South Tyrol</td><td rowspan="1" colspan="1">BC <named-content xmlns:xlink="http://www.w3.org/1999/xlink" content-type="dwc:institutional_code" xlink:type="simple">MTD</named-content> 00758</td><td rowspan="1" colspan="1">
                <named-content xmlns:xlink="http://www.w3.org/1999/xlink" content-type="dwc:institutional_code" xlink:type="simple">ZMBN</named-content> Lep421</td><td rowspan="1" colspan="1"><ext-link xmlns:xlink="http://www.w3.org/1999/xlink" ext-link-type="gen" xlink:href="JF852277" xlink:type="simple">JF852277</ext-link></td><td rowspan="1" colspan="1"><ext-link xmlns:xlink="http://www.w3.org/1999/xlink" ext-link-type="gen" xlink:href="MG523970" xlink:type="simple">MG523970</ext-link></td><td rowspan="1" colspan="1"><ext-link xmlns:xlink="http://www.w3.org/1999/xlink" ext-link-type="gen" xlink:href="MG523991" xlink:type="simple">MG523991</ext-link></td></tr><tr><td rowspan="1" colspan="1">Italy, Belluno</td><td rowspan="1" colspan="1">
                <named-content xmlns:xlink="http://www.w3.org/1999/xlink" content-type="dwc:institutional_code" xlink:type="simple">TLMF</named-content> Lep 00570</td><td rowspan="1" colspan="1">
                <named-content xmlns:xlink="http://www.w3.org/1999/xlink" content-type="dwc:institutional_code" xlink:type="simple">ZMBN</named-content> Lep422</td><td rowspan="1" colspan="1"><ext-link xmlns:xlink="http://www.w3.org/1999/xlink" ext-link-type="gen" xlink:href="HM381412" xlink:type="simple">HM381412</ext-link></td><td rowspan="1" colspan="1"><ext-link xmlns:xlink="http://www.w3.org/1999/xlink" ext-link-type="gen" xlink:href="MG523971" xlink:type="simple">MG523971</ext-link></td><td rowspan="1" colspan="1"><ext-link xmlns:xlink="http://www.w3.org/1999/xlink" ext-link-type="gen" xlink:href="MG523992" xlink:type="simple">MG523992</ext-link></td></tr><tr><td rowspan="1" colspan="1">Italy, Cuneo</td><td rowspan="1" colspan="1">
                <named-content xmlns:xlink="http://www.w3.org/1999/xlink" content-type="dwc:institutional_code" xlink:type="simple">TLMF</named-content> Lep 00971</td><td rowspan="1" colspan="1">
                <named-content xmlns:xlink="http://www.w3.org/1999/xlink" content-type="dwc:institutional_code" xlink:type="simple">ZMBN</named-content> Lep423</td><td rowspan="1" colspan="1"><ext-link xmlns:xlink="http://www.w3.org/1999/xlink" ext-link-type="gen" xlink:href="HM381536" xlink:type="simple">HM381536</ext-link></td><td rowspan="1" colspan="1"><ext-link xmlns:xlink="http://www.w3.org/1999/xlink" ext-link-type="gen" xlink:href="MG523972" xlink:type="simple">MG523972</ext-link></td><td rowspan="1" colspan="1"><ext-link xmlns:xlink="http://www.w3.org/1999/xlink" ext-link-type="gen" xlink:href="MG523993" xlink:type="simple">MG523993</ext-link></td></tr><tr><td rowspan="1" colspan="1">Italy, Piedmont</td><td rowspan="1" colspan="1">BC <named-content xmlns:xlink="http://www.w3.org/1999/xlink" content-type="dwc:institutional_code" xlink:type="simple">MTD</named-content> 01617</td><td rowspan="1" colspan="1">
                <named-content xmlns:xlink="http://www.w3.org/1999/xlink" content-type="dwc:institutional_code" xlink:type="simple">ZMBN</named-content> Lep424</td><td rowspan="1" colspan="1"><ext-link xmlns:xlink="http://www.w3.org/1999/xlink" ext-link-type="gen" xlink:href="MG191924" xlink:type="simple">MG191924</ext-link></td><td rowspan="1" colspan="1">–</td><td rowspan="1" colspan="1">–</td></tr><tr><td rowspan="1" colspan="1">Italy, South Tyrol</td><td rowspan="1" colspan="1">–</td><td rowspan="1" colspan="1">
                <named-content xmlns:xlink="http://www.w3.org/1999/xlink" content-type="dwc:institutional_code" xlink:type="simple">MTD</named-content> Lep238</td><td rowspan="1" colspan="1"><ext-link xmlns:xlink="http://www.w3.org/1999/xlink" ext-link-type="gen" xlink:href="JF497036" xlink:type="simple">JF497036</ext-link></td><td rowspan="1" colspan="1"><ext-link xmlns:xlink="http://www.w3.org/1999/xlink" ext-link-type="gen" xlink:href="MG523942" xlink:type="simple">MG523942</ext-link></td><td rowspan="1" colspan="1">–</td></tr><tr><td rowspan="1" colspan="1">Italy, South Tyrol</td><td rowspan="1" colspan="1">–</td><td rowspan="1" colspan="1">MTDLep292</td><td rowspan="1" colspan="1">–</td><td rowspan="1" colspan="1"><ext-link xmlns:xlink="http://www.w3.org/1999/xlink" ext-link-type="gen" xlink:href="MH078064" xlink:type="simple">MH078064</ext-link></td><td rowspan="1" colspan="1"><ext-link xmlns:xlink="http://www.w3.org/1999/xlink" ext-link-type="gen" xlink:href="JF497077" xlink:type="simple">JF497077</ext-link></td></tr><tr><td rowspan="1" colspan="1">Italy, Cuneo</td><td rowspan="1" colspan="1">–</td><td rowspan="1" colspan="1">
                <named-content xmlns:xlink="http://www.w3.org/1999/xlink" content-type="dwc:institutional_code" xlink:type="simple">MTD</named-content> Lep960</td><td rowspan="1" colspan="1"><ext-link xmlns:xlink="http://www.w3.org/1999/xlink" ext-link-type="gen" xlink:href="MG523926" xlink:type="simple">MG523926</ext-link></td><td rowspan="1" colspan="1"><ext-link xmlns:xlink="http://www.w3.org/1999/xlink" ext-link-type="gen" xlink:href="MG523946" xlink:type="simple">MG523946</ext-link></td><td rowspan="1" colspan="1">–</td></tr><tr><td rowspan="1" colspan="1">France, Alpes-Maritimes</td><td rowspan="1" colspan="1">
                <named-content xmlns:xlink="http://www.w3.org/1999/xlink" content-type="dwc:institutional_code" xlink:type="simple">TLMF</named-content> Lep 00988</td><td rowspan="1" colspan="1">
                <named-content xmlns:xlink="http://www.w3.org/1999/xlink" content-type="dwc:institutional_code" xlink:type="simple">MTD</named-content> Lep961</td><td rowspan="1" colspan="1"><ext-link xmlns:xlink="http://www.w3.org/1999/xlink" ext-link-type="gen" xlink:href="HQ968447" xlink:type="simple">HQ968447</ext-link></td><td rowspan="1" colspan="1"><ext-link xmlns:xlink="http://www.w3.org/1999/xlink" ext-link-type="gen" xlink:href="MG523947" xlink:type="simple">MG523947</ext-link></td><td rowspan="1" colspan="1">–</td></tr><tr><td rowspan="1" colspan="1">France, Basses-Alpes</td><td rowspan="1" colspan="1">–</td><td rowspan="1" colspan="1">
                <named-content xmlns:xlink="http://www.w3.org/1999/xlink" content-type="dwc:institutional_code" xlink:type="simple">MTD</named-content> Lep962</td><td rowspan="1" colspan="1"><ext-link xmlns:xlink="http://www.w3.org/1999/xlink" ext-link-type="gen" xlink:href="MG523927" xlink:type="simple">MG523927</ext-link></td><td rowspan="1" colspan="1">–</td><td rowspan="1" colspan="1">–</td></tr><tr><td rowspan="1" colspan="1">Italy, Cuneo</td><td rowspan="1" colspan="1">
                <named-content xmlns:xlink="http://www.w3.org/1999/xlink" content-type="dwc:institutional_code" xlink:type="simple">TLMF</named-content> Lep 00527</td><td rowspan="1" colspan="1">–</td><td rowspan="1" colspan="1"><ext-link xmlns:xlink="http://www.w3.org/1999/xlink" ext-link-type="gen" xlink:href="HM381372" xlink:type="simple">HM381372</ext-link></td><td rowspan="1" colspan="1">–</td><td rowspan="1" colspan="1">–</td></tr><tr><td rowspan="1" colspan="1">France, Alpes-Maritimes</td><td rowspan="1" colspan="1">
                <named-content xmlns:xlink="http://www.w3.org/1999/xlink" content-type="dwc:institutional_code" xlink:type="simple">TLMF</named-content> Lep 00633</td><td rowspan="1" colspan="1">–</td><td rowspan="1" colspan="1"><ext-link xmlns:xlink="http://www.w3.org/1999/xlink" ext-link-type="gen" xlink:href="HM381456" xlink:type="simple">HM381456</ext-link></td><td rowspan="1" colspan="1">–</td><td rowspan="1" colspan="1">–</td></tr><tr><td rowspan="1" colspan="1">Austria, Carinthia</td><td rowspan="1" colspan="1">
                <named-content xmlns:xlink="http://www.w3.org/1999/xlink" content-type="dwc:institutional_code" xlink:type="simple">TLMF</named-content> Lep 00838</td><td rowspan="1" colspan="1">–</td><td rowspan="1" colspan="1"><ext-link xmlns:xlink="http://www.w3.org/1999/xlink" ext-link-type="gen" xlink:href="HQ968214" xlink:type="simple">HQ968214</ext-link></td><td rowspan="1" colspan="1">–</td><td rowspan="1" colspan="1">–</td></tr><tr><td rowspan="1" colspan="1">Italy, Cuneo</td><td rowspan="1" colspan="1">
                <named-content xmlns:xlink="http://www.w3.org/1999/xlink" content-type="dwc:institutional_code" xlink:type="simple">TLMF</named-content> Lep 00970</td><td rowspan="1" colspan="1">–</td><td rowspan="1" colspan="1"><ext-link xmlns:xlink="http://www.w3.org/1999/xlink" ext-link-type="gen" xlink:href="HM381535" xlink:type="simple">HM381535</ext-link></td><td rowspan="1" colspan="1">–</td><td rowspan="1" colspan="1">–</td></tr><tr><td rowspan="1" colspan="1">France, Provence-Cote d’Azur</td><td rowspan="1" colspan="1">
                <named-content xmlns:xlink="http://www.w3.org/1999/xlink" content-type="dwc:institutional_code" xlink:type="simple">TLMF</named-content> Lep 00987</td><td rowspan="1" colspan="1">–</td><td rowspan="1" colspan="1"><ext-link xmlns:xlink="http://www.w3.org/1999/xlink" ext-link-type="gen" xlink:href="HM381552" xlink:type="simple">HM381552</ext-link></td><td rowspan="1" colspan="1">–</td><td rowspan="1" colspan="1">–</td></tr><tr><td rowspan="1" colspan="1">Macedonia, Mavrovo Nat. Park</td><td rowspan="1" colspan="1">
                <named-content xmlns:xlink="http://www.w3.org/1999/xlink" content-type="dwc:institutional_code" xlink:type="simple">TLMF</named-content> Lep 05068</td><td rowspan="1" colspan="1">–</td><td rowspan="1" colspan="1"><ext-link xmlns:xlink="http://www.w3.org/1999/xlink" ext-link-type="gen" xlink:href="KX042766" xlink:type="simple">KX042766</ext-link></td><td rowspan="1" colspan="1">–</td><td rowspan="1" colspan="1">–</td></tr><tr><td rowspan="5" colspan="1">
              <bold><italic><tp:taxon-name><tp:taxon-name-part taxon-name-part-type="genus" reg="Udea">U.</tp:taxon-name-part> <tp:taxon-name-part taxon-name-part-type="species" reg="donzelalis">donzelalis</tp:taxon-name-part></tp:taxon-name></italic></bold>
            </td><td rowspan="1" colspan="1">Andorra</td><td rowspan="1" colspan="1">–</td><td rowspan="1" colspan="1">
                <named-content xmlns:xlink="http://www.w3.org/1999/xlink" content-type="dwc:institutional_code" xlink:type="simple">ZMBN</named-content> Lep084</td><td rowspan="1" colspan="1"><ext-link xmlns:xlink="http://www.w3.org/1999/xlink" ext-link-type="gen" xlink:href="MG523936" xlink:type="simple">MG523936</ext-link></td><td rowspan="1" colspan="1"><ext-link xmlns:xlink="http://www.w3.org/1999/xlink" ext-link-type="gen" xlink:href="MG523962" xlink:type="simple">MG523962</ext-link></td><td rowspan="1" colspan="1"><ext-link xmlns:xlink="http://www.w3.org/1999/xlink" ext-link-type="gen" xlink:href="MG523983" xlink:type="simple">MG523983</ext-link></td></tr><tr><td rowspan="1" colspan="1">Andorra</td><td rowspan="1" colspan="1">–</td><td rowspan="1" colspan="1">
                <named-content xmlns:xlink="http://www.w3.org/1999/xlink" content-type="dwc:institutional_code" xlink:type="simple">ZMBN</named-content> Lep085</td><td rowspan="1" colspan="1"><ext-link xmlns:xlink="http://www.w3.org/1999/xlink" ext-link-type="gen" xlink:href="MG523937" xlink:type="simple">MG523937</ext-link></td><td rowspan="1" colspan="1"><ext-link xmlns:xlink="http://www.w3.org/1999/xlink" ext-link-type="gen" xlink:href="MG523963" xlink:type="simple">MG523963</ext-link></td><td rowspan="1" colspan="1"><ext-link xmlns:xlink="http://www.w3.org/1999/xlink" ext-link-type="gen" xlink:href="MG523984" xlink:type="simple">MG523984</ext-link></td></tr><tr><td rowspan="1" colspan="1">France, Cantal</td><td rowspan="1" colspan="1">–</td><td rowspan="1" colspan="1">
                <named-content xmlns:xlink="http://www.w3.org/1999/xlink" content-type="dwc:institutional_code" xlink:type="simple">ZMBN</named-content> Lep090</td><td rowspan="1" colspan="1"><ext-link xmlns:xlink="http://www.w3.org/1999/xlink" ext-link-type="gen" xlink:href="MG523938" xlink:type="simple">MG523938</ext-link></td><td rowspan="1" colspan="1">–</td><td rowspan="1" colspan="1"><ext-link xmlns:xlink="http://www.w3.org/1999/xlink" ext-link-type="gen" xlink:href="MG523985" xlink:type="simple">MG523985</ext-link></td></tr><tr><td rowspan="1" colspan="1">France, Cantal</td><td rowspan="1" colspan="1">–</td><td rowspan="1" colspan="1">
                <named-content xmlns:xlink="http://www.w3.org/1999/xlink" content-type="dwc:institutional_code" xlink:type="simple">ZMBN</named-content> Lep091</td><td rowspan="1" colspan="1"><ext-link xmlns:xlink="http://www.w3.org/1999/xlink" ext-link-type="gen" xlink:href="MG523939" xlink:type="simple">MG523939</ext-link></td><td rowspan="1" colspan="1"><ext-link xmlns:xlink="http://www.w3.org/1999/xlink" ext-link-type="gen" xlink:href="MG523964" xlink:type="simple">MG523964</ext-link></td><td rowspan="1" colspan="1"><ext-link xmlns:xlink="http://www.w3.org/1999/xlink" ext-link-type="gen" xlink:href="MG523986" xlink:type="simple">MG523986</ext-link></td></tr><tr><td rowspan="1" colspan="1">Spain, Huesca</td><td rowspan="1" colspan="1">
                <named-content xmlns:xlink="http://www.w3.org/1999/xlink" content-type="dwc:institutional_code" xlink:type="simple">TLMF</named-content> Lep 20010</td><td rowspan="1" colspan="1">–</td><td rowspan="1" colspan="1"><ext-link xmlns:xlink="http://www.w3.org/1999/xlink" ext-link-type="gen" xlink:href="MG191926" xlink:type="simple">MG191926</ext-link></td><td rowspan="1" colspan="1">–</td><td rowspan="1" colspan="1">–</td></tr><tr><td rowspan="1" colspan="1">
              <bold><italic><tp:taxon-name><tp:taxon-name-part taxon-name-part-type="genus" reg="Udea">U.</tp:taxon-name-part> <tp:taxon-name-part taxon-name-part-type="species" reg="cretacea">cretacea</tp:taxon-name-part></tp:taxon-name></italic></bold>
            </td><td rowspan="1" colspan="1">Russia, Kabardino-Balkaria</td><td rowspan="1" colspan="1">BC <named-content xmlns:xlink="http://www.w3.org/1999/xlink" content-type="dwc:institutional_code" xlink:type="simple">MTD</named-content> Lep 01612</td><td rowspan="1" colspan="1">–</td><td rowspan="1" colspan="1"><ext-link xmlns:xlink="http://www.w3.org/1999/xlink" ext-link-type="gen" xlink:href="MG191928" xlink:type="simple">MG191928</ext-link></td><td rowspan="1" colspan="1">–</td><td rowspan="1" colspan="1">–</td></tr><tr><td rowspan="17" colspan="1">
              <bold><italic><tp:taxon-name><tp:taxon-name-part taxon-name-part-type="genus" reg="Udea">U.</tp:taxon-name-part> <tp:taxon-name-part taxon-name-part-type="species" reg="rhododendronalis">rhododendronalis</tp:taxon-name-part></tp:taxon-name></italic></bold>
            </td><td rowspan="1" colspan="1">Macedonia, Mavrovo Nat. Park</td><td rowspan="1" colspan="1">
                <named-content xmlns:xlink="http://www.w3.org/1999/xlink" content-type="dwc:institutional_code" xlink:type="simple">TLMF</named-content> Lep 05086</td><td rowspan="1" colspan="1">
                <named-content xmlns:xlink="http://www.w3.org/1999/xlink" content-type="dwc:institutional_code" xlink:type="simple">ZMBN</named-content> Lep073</td><td rowspan="1" colspan="1"><ext-link xmlns:xlink="http://www.w3.org/1999/xlink" ext-link-type="gen" xlink:href="KX042769" xlink:type="simple">KX042769</ext-link></td><td rowspan="1" colspan="1">–</td><td rowspan="1" colspan="1"><ext-link xmlns:xlink="http://www.w3.org/1999/xlink" ext-link-type="gen" xlink:href="MG523974" xlink:type="simple">MG523974</ext-link></td></tr><tr><td rowspan="1" colspan="1">Andorra</td><td rowspan="1" colspan="1">–</td><td rowspan="1" colspan="1">
                <named-content xmlns:xlink="http://www.w3.org/1999/xlink" content-type="dwc:institutional_code" xlink:type="simple">ZMBN</named-content> Lep074</td><td rowspan="1" colspan="1"><ext-link xmlns:xlink="http://www.w3.org/1999/xlink" ext-link-type="gen" xlink:href="MG523933" xlink:type="simple">MG523933</ext-link></td><td rowspan="1" colspan="1"><ext-link xmlns:xlink="http://www.w3.org/1999/xlink" ext-link-type="gen" xlink:href="MG523953" xlink:type="simple">MG523953</ext-link></td><td rowspan="1" colspan="1"><ext-link xmlns:xlink="http://www.w3.org/1999/xlink" ext-link-type="gen" xlink:href="MG523975" xlink:type="simple">MG523975</ext-link></td></tr><tr><td rowspan="1" colspan="1">Spain, Cantabria</td><td rowspan="1" colspan="1">–</td><td rowspan="1" colspan="1">
                <named-content xmlns:xlink="http://www.w3.org/1999/xlink" content-type="dwc:institutional_code" xlink:type="simple">ZMBN</named-content> Lep075</td><td rowspan="1" colspan="1"><ext-link xmlns:xlink="http://www.w3.org/1999/xlink" ext-link-type="gen" xlink:href="MG523934" xlink:type="simple">MG523934</ext-link></td><td rowspan="1" colspan="1">–</td><td rowspan="1" colspan="1">–</td></tr><tr><td rowspan="1" colspan="1">Spain, Cantabria</td><td rowspan="1" colspan="1">–</td><td rowspan="1" colspan="1">
                <named-content xmlns:xlink="http://www.w3.org/1999/xlink" content-type="dwc:institutional_code" xlink:type="simple">ZMBN</named-content> Lep076</td><td rowspan="1" colspan="1"><ext-link xmlns:xlink="http://www.w3.org/1999/xlink" ext-link-type="gen" xlink:href="MG523935" xlink:type="simple">MG523935</ext-link></td><td rowspan="1" colspan="1"><ext-link xmlns:xlink="http://www.w3.org/1999/xlink" ext-link-type="gen" xlink:href="MG523954" xlink:type="simple">MG523954</ext-link></td><td rowspan="1" colspan="1">–</td></tr><tr><td rowspan="1" colspan="1">France, Alpes-Maritimes</td><td rowspan="1" colspan="1">–</td><td rowspan="1" colspan="1">
                <named-content xmlns:xlink="http://www.w3.org/1999/xlink" content-type="dwc:institutional_code" xlink:type="simple">ZMBN</named-content> Lep413</td><td rowspan="1" colspan="1"><ext-link xmlns:xlink="http://www.w3.org/1999/xlink" ext-link-type="gen" xlink:href="MG523940" xlink:type="simple">MG523940</ext-link></td><td rowspan="1" colspan="1">–</td><td rowspan="1" colspan="1">–</td></tr><tr><td rowspan="1" colspan="1">Austria, Styria</td><td rowspan="1" colspan="1">
                <named-content xmlns:xlink="http://www.w3.org/1999/xlink" content-type="dwc:institutional_code" xlink:type="simple">TLMF</named-content> Lep 00900</td><td rowspan="1" colspan="1">
                <named-content xmlns:xlink="http://www.w3.org/1999/xlink" content-type="dwc:institutional_code" xlink:type="simple">ZMBN</named-content> Lep414</td><td rowspan="1" colspan="1"><ext-link xmlns:xlink="http://www.w3.org/1999/xlink" ext-link-type="gen" xlink:href="HQ968270" xlink:type="simple">HQ968270</ext-link></td><td rowspan="1" colspan="1"><ext-link xmlns:xlink="http://www.w3.org/1999/xlink" ext-link-type="gen" xlink:href="MG523966" xlink:type="simple">MG523966</ext-link></td><td rowspan="1" colspan="1"><ext-link xmlns:xlink="http://www.w3.org/1999/xlink" ext-link-type="gen" xlink:href="MG523987" xlink:type="simple">MG523987</ext-link></td></tr><tr><td rowspan="1" colspan="1">Austria, Vorarlberg</td><td rowspan="1" colspan="1">
                <named-content xmlns:xlink="http://www.w3.org/1999/xlink" content-type="dwc:institutional_code" xlink:type="simple">TLMF</named-content> Lep 09148</td><td rowspan="1" colspan="1">
                <named-content xmlns:xlink="http://www.w3.org/1999/xlink" content-type="dwc:institutional_code" xlink:type="simple">ZMBN</named-content> Lep415</td><td rowspan="1" colspan="1"><ext-link xmlns:xlink="http://www.w3.org/1999/xlink" ext-link-type="gen" xlink:href="KP253729" xlink:type="simple">KP253729</ext-link></td><td rowspan="1" colspan="1"><ext-link xmlns:xlink="http://www.w3.org/1999/xlink" ext-link-type="gen" xlink:href="MG523967" xlink:type="simple">MG523967</ext-link></td><td rowspan="1" colspan="1">–</td></tr><tr><td rowspan="1" colspan="1">Italy, South Tyrol</td><td rowspan="1" colspan="1">
                <named-content xmlns:xlink="http://www.w3.org/1999/xlink" content-type="dwc:institutional_code" xlink:type="simple">TLMF</named-content> Lep 09218</td><td rowspan="1" colspan="1">
                <named-content xmlns:xlink="http://www.w3.org/1999/xlink" content-type="dwc:institutional_code" xlink:type="simple">ZMBN</named-content> Lep416</td><td rowspan="1" colspan="1"><ext-link xmlns:xlink="http://www.w3.org/1999/xlink" ext-link-type="gen" xlink:href="MG191932" xlink:type="simple">MG191932</ext-link></td><td rowspan="1" colspan="1">–</td><td rowspan="1" colspan="1">–</td></tr><tr><td rowspan="1" colspan="1">Italy, Cuneo</td><td rowspan="1" colspan="1">
                <named-content xmlns:xlink="http://www.w3.org/1999/xlink" content-type="dwc:institutional_code" xlink:type="simple">TLMF</named-content> Lep 00972</td><td rowspan="1" colspan="1">
                <named-content xmlns:xlink="http://www.w3.org/1999/xlink" content-type="dwc:institutional_code" xlink:type="simple">ZMBN</named-content> Lep417</td><td rowspan="1" colspan="1"><ext-link xmlns:xlink="http://www.w3.org/1999/xlink" ext-link-type="gen" xlink:href="HM381537" xlink:type="simple">HM381537</ext-link></td><td rowspan="1" colspan="1"><ext-link xmlns:xlink="http://www.w3.org/1999/xlink" ext-link-type="gen" xlink:href="MG523968" xlink:type="simple">MG523968</ext-link></td><td rowspan="1" colspan="1"><ext-link xmlns:xlink="http://www.w3.org/1999/xlink" ext-link-type="gen" xlink:href="MG523988" xlink:type="simple">MG523988</ext-link></td></tr><tr><td rowspan="1" colspan="1">Spain, Lerida</td><td rowspan="1" colspan="1">–</td><td rowspan="1" colspan="1">
                <named-content xmlns:xlink="http://www.w3.org/1999/xlink" content-type="dwc:institutional_code" xlink:type="simple">ZMBN</named-content> Lep418</td><td rowspan="1" colspan="1"><ext-link xmlns:xlink="http://www.w3.org/1999/xlink" ext-link-type="gen" xlink:href="MG523941" xlink:type="simple">MG523941</ext-link></td><td rowspan="1" colspan="1">–</td><td rowspan="1" colspan="1">–</td></tr><tr><td rowspan="1" colspan="1">Austria, East Tyrol</td><td rowspan="1" colspan="1">BC <named-content xmlns:xlink="http://www.w3.org/1999/xlink" content-type="dwc:institutional_code" xlink:type="simple">MTD</named-content> Lep 00768</td><td rowspan="1" colspan="1">
                <named-content xmlns:xlink="http://www.w3.org/1999/xlink" content-type="dwc:institutional_code" xlink:type="simple">MTD</named-content> Lep242</td><td rowspan="1" colspan="1"><ext-link xmlns:xlink="http://www.w3.org/1999/xlink" ext-link-type="gen" xlink:href="JF852287" xlink:type="simple">JF852287</ext-link></td><td rowspan="1" colspan="1"><ext-link xmlns:xlink="http://www.w3.org/1999/xlink" ext-link-type="gen" xlink:href="MG523944" xlink:type="simple">MG523944</ext-link></td><td rowspan="1" colspan="1"><ext-link xmlns:xlink="http://www.w3.org/1999/xlink" ext-link-type="gen" xlink:href="MG523973" xlink:type="simple">MG523973</ext-link></td></tr><tr><td rowspan="1" colspan="1">Italy, Cuneo</td><td rowspan="1" colspan="1">–</td><td rowspan="1" colspan="1">
                <named-content xmlns:xlink="http://www.w3.org/1999/xlink" content-type="dwc:institutional_code" xlink:type="simple">MTD</named-content> Lep288</td><td rowspan="1" colspan="1"><ext-link xmlns:xlink="http://www.w3.org/1999/xlink" ext-link-type="gen" xlink:href="MG523923" xlink:type="simple">MG523923</ext-link></td><td rowspan="1" colspan="1"><ext-link xmlns:xlink="http://www.w3.org/1999/xlink" ext-link-type="gen" xlink:href="MG551293" xlink:type="simple">MG551293</ext-link></td><td rowspan="1" colspan="1"><ext-link xmlns:xlink="http://www.w3.org/1999/xlink" ext-link-type="gen" xlink:href="JF497100" xlink:type="simple">JF497100</ext-link></td></tr><tr><td rowspan="1" colspan="1">Spain, Cantabria</td><td rowspan="1" colspan="1">–</td><td rowspan="1" colspan="1">
                <named-content xmlns:xlink="http://www.w3.org/1999/xlink" content-type="dwc:institutional_code" xlink:type="simple">MTD</named-content> Lep1390</td><td rowspan="1" colspan="1"><ext-link xmlns:xlink="http://www.w3.org/1999/xlink" ext-link-type="gen" xlink:href="MG523928" xlink:type="simple">MG523928</ext-link></td><td rowspan="1" colspan="1"><ext-link xmlns:xlink="http://www.w3.org/1999/xlink" ext-link-type="gen" xlink:href="MG523948" xlink:type="simple">MG523948</ext-link></td><td rowspan="1" colspan="1">–</td></tr><tr><td rowspan="1" colspan="1">Andorra</td><td rowspan="1" colspan="1">–</td><td rowspan="1" colspan="1">
                <named-content xmlns:xlink="http://www.w3.org/1999/xlink" content-type="dwc:institutional_code" xlink:type="simple">MTD</named-content> Lep1391</td><td rowspan="1" colspan="1"><ext-link xmlns:xlink="http://www.w3.org/1999/xlink" ext-link-type="gen" xlink:href="MG523929" xlink:type="simple">MG523929</ext-link></td><td rowspan="1" colspan="1"><ext-link xmlns:xlink="http://www.w3.org/1999/xlink" ext-link-type="gen" xlink:href="MG523949" xlink:type="simple">MG523949</ext-link></td><td rowspan="1" colspan="1">–</td></tr><tr><td rowspan="1" colspan="1">Austria, Styria</td><td rowspan="1" colspan="1">
                <named-content xmlns:xlink="http://www.w3.org/1999/xlink" content-type="dwc:institutional_code" xlink:type="simple">TLMF</named-content> Lep 00899</td><td rowspan="1" colspan="1">–</td><td rowspan="1" colspan="1"><ext-link xmlns:xlink="http://www.w3.org/1999/xlink" ext-link-type="gen" xlink:href="HM381472" xlink:type="simple">HM381472</ext-link></td><td rowspan="1" colspan="1">–</td><td rowspan="1" colspan="1">–</td></tr><tr><td rowspan="1" colspan="1">Macedonia, Mavrovo Nat. Park</td><td rowspan="1" colspan="1">
                <named-content xmlns:xlink="http://www.w3.org/1999/xlink" content-type="dwc:institutional_code" xlink:type="simple">TLMF</named-content> Lep 05082</td><td rowspan="1" colspan="1">–</td><td rowspan="1" colspan="1"><ext-link xmlns:xlink="http://www.w3.org/1999/xlink" ext-link-type="gen" xlink:href="KX042320" xlink:type="simple">KX042320</ext-link></td><td rowspan="1" colspan="1">–</td><td rowspan="1" colspan="1">–</td></tr><tr><td rowspan="1" colspan="1">France, Midi-Pyrenees</td><td rowspan="1" colspan="1">
                <named-content xmlns:xlink="http://www.w3.org/1999/xlink" content-type="dwc:institutional_code" xlink:type="simple">TLMF</named-content> Lep 05660</td><td rowspan="1" colspan="1">–</td><td rowspan="1" colspan="1"><ext-link xmlns:xlink="http://www.w3.org/1999/xlink" ext-link-type="gen" xlink:href="MG191933" xlink:type="simple">MG191933</ext-link></td><td rowspan="1" colspan="1">–</td><td rowspan="1" colspan="1">–</td></tr><tr><td rowspan="11" colspan="1">
              <bold><italic><tp:taxon-name><tp:taxon-name-part taxon-name-part-type="genus" reg="Udea">U.</tp:taxon-name-part> <tp:taxon-name-part taxon-name-part-type="species" reg="alpinalis">alpinalis</tp:taxon-name-part></tp:taxon-name></italic></bold>
            </td><td rowspan="1" colspan="1">Austria, Carinthia</td><td rowspan="1" colspan="1">
                <named-content xmlns:xlink="http://www.w3.org/1999/xlink" content-type="dwc:institutional_code" xlink:type="simple">TLMF</named-content> Lep 00535</td><td rowspan="1" colspan="1">
                <named-content xmlns:xlink="http://www.w3.org/1999/xlink" content-type="dwc:institutional_code" xlink:type="simple">ZMBN</named-content> Lep082</td><td rowspan="1" colspan="1"><ext-link xmlns:xlink="http://www.w3.org/1999/xlink" ext-link-type="gen" xlink:href="HM381379" xlink:type="simple">HM381379</ext-link></td><td rowspan="1" colspan="1"><ext-link xmlns:xlink="http://www.w3.org/1999/xlink" ext-link-type="gen" xlink:href="MG523960" xlink:type="simple">MG523960</ext-link></td><td rowspan="1" colspan="1"><ext-link xmlns:xlink="http://www.w3.org/1999/xlink" ext-link-type="gen" xlink:href="MG523981" xlink:type="simple">MG523981</ext-link></td></tr><tr><td rowspan="1" colspan="1">Austria, Styria</td><td rowspan="1" colspan="1">
                <named-content xmlns:xlink="http://www.w3.org/1999/xlink" content-type="dwc:institutional_code" xlink:type="simple">TLMF</named-content> Lep 00897</td><td rowspan="1" colspan="1">
                <named-content xmlns:xlink="http://www.w3.org/1999/xlink" content-type="dwc:institutional_code" xlink:type="simple">ZMBN</named-content> Lep083</td><td rowspan="1" colspan="1"><ext-link xmlns:xlink="http://www.w3.org/1999/xlink" ext-link-type="gen" xlink:href="HM381470" xlink:type="simple">HM381470</ext-link></td><td rowspan="1" colspan="1"><ext-link xmlns:xlink="http://www.w3.org/1999/xlink" ext-link-type="gen" xlink:href="MG523961" xlink:type="simple">MG523961</ext-link></td><td rowspan="1" colspan="1"><ext-link xmlns:xlink="http://www.w3.org/1999/xlink" ext-link-type="gen" xlink:href="MG523982" xlink:type="simple">MG523982</ext-link></td></tr><tr><td rowspan="1" colspan="1">Switzerland, Valais</td><td rowspan="1" colspan="1">–</td><td rowspan="1" colspan="1">
                <named-content xmlns:xlink="http://www.w3.org/1999/xlink" content-type="dwc:institutional_code" xlink:type="simple">MTD</named-content> Lep258</td><td rowspan="1" colspan="1"><ext-link xmlns:xlink="http://www.w3.org/1999/xlink" ext-link-type="gen" xlink:href="JF497035" xlink:type="simple">JF497035</ext-link></td><td rowspan="1" colspan="1">–</td><td rowspan="1" colspan="1">–</td></tr><tr><td rowspan="1" colspan="1">Italy, South Tyrol</td><td rowspan="1" colspan="1">–</td><td rowspan="1" colspan="1">
                <named-content xmlns:xlink="http://www.w3.org/1999/xlink" content-type="dwc:institutional_code" xlink:type="simple">MTD</named-content> Lep295</td><td rowspan="1" colspan="1"><ext-link xmlns:xlink="http://www.w3.org/1999/xlink" ext-link-type="gen" xlink:href="MG523924" xlink:type="simple">MG523924</ext-link></td><td rowspan="1" colspan="1"><ext-link xmlns:xlink="http://www.w3.org/1999/xlink" ext-link-type="gen" xlink:href="MG523945" xlink:type="simple">MG523945</ext-link></td><td rowspan="1" colspan="1"><ext-link xmlns:xlink="http://www.w3.org/1999/xlink" ext-link-type="gen" xlink:href="JF497076" xlink:type="simple">JF497076</ext-link></td></tr><tr><td rowspan="1" colspan="1">Italy, South Tyrol</td><td rowspan="1" colspan="1">BC <named-content xmlns:xlink="http://www.w3.org/1999/xlink" content-type="dwc:institutional_code" xlink:type="simple">MTD</named-content> Lep 00754</td><td rowspan="1" colspan="1">–</td><td rowspan="1" colspan="1"><ext-link xmlns:xlink="http://www.w3.org/1999/xlink" ext-link-type="gen" xlink:href="JF852273" xlink:type="simple">JF852273</ext-link></td><td rowspan="1" colspan="1">–</td><td rowspan="1" colspan="1">–</td></tr><tr><td rowspan="1" colspan="1">Austria, Tyrol</td><td rowspan="1" colspan="1">BC <named-content xmlns:xlink="http://www.w3.org/1999/xlink" content-type="dwc:institutional_code" xlink:type="simple">MTD</named-content> Lep 00755</td><td rowspan="1" colspan="1">–</td><td rowspan="1" colspan="1"><ext-link xmlns:xlink="http://www.w3.org/1999/xlink" ext-link-type="gen" xlink:href="JF852274" xlink:type="simple">JF852274</ext-link></td><td rowspan="1" colspan="1">–</td><td rowspan="1" colspan="1">–</td></tr><tr><td rowspan="1" colspan="1">Austria, Carinthia</td><td rowspan="1" colspan="1">
                <named-content xmlns:xlink="http://www.w3.org/1999/xlink" content-type="dwc:institutional_code" xlink:type="simple">TLMF</named-content> Lep 00534</td><td rowspan="1" colspan="1">–</td><td rowspan="1" colspan="1"><ext-link xmlns:xlink="http://www.w3.org/1999/xlink" ext-link-type="gen" xlink:href="HM381378" xlink:type="simple">HM381378</ext-link></td><td rowspan="1" colspan="1">–</td><td rowspan="1" colspan="1">–</td></tr><tr><td rowspan="1" colspan="1">Italy, Belluno</td><td rowspan="1" colspan="1">
                <named-content xmlns:xlink="http://www.w3.org/1999/xlink" content-type="dwc:institutional_code" xlink:type="simple">TLMF</named-content> Lep 00568</td><td rowspan="1" colspan="1">–</td><td rowspan="1" colspan="1"><ext-link xmlns:xlink="http://www.w3.org/1999/xlink" ext-link-type="gen" xlink:href="HM381410" xlink:type="simple">HM381410</ext-link></td><td rowspan="1" colspan="1">–</td><td rowspan="1" colspan="1">–</td></tr><tr><td rowspan="1" colspan="1">Austria, Styria</td><td rowspan="1" colspan="1">
                <named-content xmlns:xlink="http://www.w3.org/1999/xlink" content-type="dwc:institutional_code" xlink:type="simple">TLMF</named-content> Lep 00897</td><td rowspan="1" colspan="1">–</td><td rowspan="1" colspan="1"><ext-link xmlns:xlink="http://www.w3.org/1999/xlink" ext-link-type="gen" xlink:href="HM381470" xlink:type="simple">HM381470</ext-link></td><td rowspan="1" colspan="1">–</td><td rowspan="1" colspan="1">–</td></tr><tr><td rowspan="1" colspan="1">Austria, Styria</td><td rowspan="1" colspan="1">
                <named-content xmlns:xlink="http://www.w3.org/1999/xlink" content-type="dwc:institutional_code" xlink:type="simple">TLMF</named-content> Lep 00898</td><td rowspan="1" colspan="1">–</td><td rowspan="1" colspan="1"><ext-link xmlns:xlink="http://www.w3.org/1999/xlink" ext-link-type="gen" xlink:href="HM381471" xlink:type="simple">HM381471</ext-link></td><td rowspan="1" colspan="1">–</td><td rowspan="1" colspan="1">–</td></tr><tr><td rowspan="1" colspan="1">Austria, Vorarlberg</td><td rowspan="1" colspan="1">
                <named-content xmlns:xlink="http://www.w3.org/1999/xlink" content-type="dwc:institutional_code" xlink:type="simple">TLMF</named-content> Lep 08390</td><td rowspan="1" colspan="1">–</td><td rowspan="1" colspan="1"><ext-link xmlns:xlink="http://www.w3.org/1999/xlink" ext-link-type="gen" xlink:href="KP253445" xlink:type="simple">KP253445</ext-link></td><td rowspan="1" colspan="1">–</td><td rowspan="1" colspan="1">–</td></tr><tr><td rowspan="14" colspan="1">
              <bold><italic><tp:taxon-name><tp:taxon-name-part taxon-name-part-type="genus" reg="Udea">U.</tp:taxon-name-part> <tp:taxon-name-part taxon-name-part-type="species" reg="uliginosalis">uliginosalis</tp:taxon-name-part></tp:taxon-name></italic></bold>
            </td><td rowspan="1" colspan="1">Macedonia, Mavrovo Nat. Park</td><td rowspan="1" colspan="1">
                <named-content xmlns:xlink="http://www.w3.org/1999/xlink" content-type="dwc:institutional_code" xlink:type="simple">TLMF</named-content> Lep 05088</td><td rowspan="1" colspan="1">
                <named-content xmlns:xlink="http://www.w3.org/1999/xlink" content-type="dwc:institutional_code" xlink:type="simple">ZMBN</named-content> Lep079</td><td rowspan="1" colspan="1"><ext-link xmlns:xlink="http://www.w3.org/1999/xlink" ext-link-type="gen" xlink:href="KX042480" xlink:type="simple">KX042480</ext-link></td><td rowspan="1" colspan="1"><ext-link xmlns:xlink="http://www.w3.org/1999/xlink" ext-link-type="gen" xlink:href="MG523957" xlink:type="simple">MG523957</ext-link></td><td rowspan="1" colspan="1"><ext-link xmlns:xlink="http://www.w3.org/1999/xlink" ext-link-type="gen" xlink:href="MG523978" xlink:type="simple">MG523978</ext-link></td></tr><tr><td rowspan="1" colspan="1">Austria, Carinthia</td><td rowspan="1" colspan="1">
                <named-content xmlns:xlink="http://www.w3.org/1999/xlink" content-type="dwc:institutional_code" xlink:type="simple">TLMF</named-content> Lep 00823</td><td rowspan="1" colspan="1">
                <named-content xmlns:xlink="http://www.w3.org/1999/xlink" content-type="dwc:institutional_code" xlink:type="simple">ZMBN</named-content> Lep080</td><td rowspan="1" colspan="1"><ext-link xmlns:xlink="http://www.w3.org/1999/xlink" ext-link-type="gen" xlink:href="HQ968199" xlink:type="simple">HQ968199</ext-link></td><td rowspan="1" colspan="1"><ext-link xmlns:xlink="http://www.w3.org/1999/xlink" ext-link-type="gen" xlink:href="MG523958" xlink:type="simple">MG523958</ext-link></td><td rowspan="1" colspan="1"><ext-link xmlns:xlink="http://www.w3.org/1999/xlink" ext-link-type="gen" xlink:href="MG523979" xlink:type="simple">MG523979</ext-link></td></tr><tr><td rowspan="1" colspan="1">France, Alpes-Maritimes</td><td rowspan="1" colspan="1">
                <named-content xmlns:xlink="http://www.w3.org/1999/xlink" content-type="dwc:institutional_code" xlink:type="simple">TLMF</named-content> Lep 00635</td><td rowspan="1" colspan="1">
                <named-content xmlns:xlink="http://www.w3.org/1999/xlink" content-type="dwc:institutional_code" xlink:type="simple">ZMBN</named-content> Lep081</td><td rowspan="1" colspan="1"><ext-link xmlns:xlink="http://www.w3.org/1999/xlink" ext-link-type="gen" xlink:href="HM426003" xlink:type="simple">HM426003</ext-link></td><td rowspan="1" colspan="1"><ext-link xmlns:xlink="http://www.w3.org/1999/xlink" ext-link-type="gen" xlink:href="MG523959" xlink:type="simple">MG523959</ext-link></td><td rowspan="1" colspan="1"><ext-link xmlns:xlink="http://www.w3.org/1999/xlink" ext-link-type="gen" xlink:href="MG523980" xlink:type="simple">MG523980</ext-link></td></tr><tr><td rowspan="1" colspan="1">Italy, South Tyrol</td><td rowspan="1" colspan="1">–</td><td rowspan="1" colspan="1">
                <named-content xmlns:xlink="http://www.w3.org/1999/xlink" content-type="dwc:institutional_code" xlink:type="simple">MTD</named-content> Lep239</td><td rowspan="1" colspan="1"><ext-link xmlns:xlink="http://www.w3.org/1999/xlink" ext-link-type="gen" xlink:href="JF497067" xlink:type="simple">JF497067</ext-link></td><td rowspan="1" colspan="1"><ext-link xmlns:xlink="http://www.w3.org/1999/xlink" ext-link-type="gen" xlink:href="MG523943" xlink:type="simple">MG523943</ext-link></td><td rowspan="1" colspan="1">–</td></tr><tr><td rowspan="1" colspan="1">Slovenia, Bovec</td><td rowspan="1" colspan="1">BC <named-content xmlns:xlink="http://www.w3.org/1999/xlink" content-type="dwc:institutional_code" xlink:type="simple">MTD</named-content> Lep 521</td><td rowspan="1" colspan="1">–</td><td rowspan="1" colspan="1"><ext-link xmlns:xlink="http://www.w3.org/1999/xlink" ext-link-type="gen" xlink:href="HQ960224" xlink:type="simple">HQ960224</ext-link></td><td rowspan="1" colspan="1">–</td><td rowspan="1" colspan="1">–</td></tr><tr><td rowspan="1" colspan="1">Italy, South Tyrol</td><td rowspan="1" colspan="1">BC <named-content xmlns:xlink="http://www.w3.org/1999/xlink" content-type="dwc:institutional_code" xlink:type="simple">MTD</named-content> Lep 00756</td><td rowspan="1" colspan="1">–</td><td rowspan="1" colspan="1"><ext-link xmlns:xlink="http://www.w3.org/1999/xlink" ext-link-type="gen" xlink:href="JF852275" xlink:type="simple">JF852275</ext-link></td><td rowspan="1" colspan="1">–</td><td rowspan="1" colspan="1">–</td></tr><tr><td rowspan="1" colspan="1">Austria, Carinthia</td><td rowspan="1" colspan="1">
                <named-content xmlns:xlink="http://www.w3.org/1999/xlink" content-type="dwc:institutional_code" xlink:type="simple">TLMF</named-content> Lep 00824</td><td rowspan="1" colspan="1">–</td><td rowspan="1" colspan="1"><ext-link xmlns:xlink="http://www.w3.org/1999/xlink" ext-link-type="gen" xlink:href="HQ968200" xlink:type="simple">HQ968200</ext-link></td><td rowspan="1" colspan="1">–</td><td rowspan="1" colspan="1">–</td></tr><tr><td rowspan="1" colspan="1">Austria, Vorarlberg</td><td rowspan="1" colspan="1">
                <named-content xmlns:xlink="http://www.w3.org/1999/xlink" content-type="dwc:institutional_code" xlink:type="simple">TLMF</named-content> Lep 00973</td><td rowspan="1" colspan="1">–</td><td rowspan="1" colspan="1"><ext-link xmlns:xlink="http://www.w3.org/1999/xlink" ext-link-type="gen" xlink:href="HM381538" xlink:type="simple">HM381538</ext-link></td><td rowspan="1" colspan="1">–</td><td rowspan="1" colspan="1">–</td></tr><tr><td rowspan="1" colspan="1">Austria, Carinthia</td><td rowspan="1" colspan="1">
                <named-content xmlns:xlink="http://www.w3.org/1999/xlink" content-type="dwc:institutional_code" xlink:type="simple">TLMF</named-content> Lep 01021</td><td rowspan="1" colspan="1">–</td><td rowspan="1" colspan="1"><ext-link xmlns:xlink="http://www.w3.org/1999/xlink" ext-link-type="gen" xlink:href="HM381585" xlink:type="simple">HM381585</ext-link></td><td rowspan="1" colspan="1">–</td><td rowspan="1" colspan="1">–</td></tr><tr><td rowspan="1" colspan="1">France, Provence-Cote d’Azur</td><td rowspan="1" colspan="1">
                <named-content xmlns:xlink="http://www.w3.org/1999/xlink" content-type="dwc:institutional_code" xlink:type="simple">TLMF</named-content> Lep 01022</td><td rowspan="1" colspan="1">–</td><td rowspan="1" colspan="1"><ext-link xmlns:xlink="http://www.w3.org/1999/xlink" ext-link-type="gen" xlink:href="HM381586" xlink:type="simple">HM381586</ext-link></td><td rowspan="1" colspan="1">–</td><td rowspan="1" colspan="1">–</td></tr><tr><td rowspan="1" colspan="1">Italy, Udine</td><td rowspan="1" colspan="1">
                <named-content xmlns:xlink="http://www.w3.org/1999/xlink" content-type="dwc:institutional_code" xlink:type="simple">TLMF</named-content> Lep 01461</td><td rowspan="1" colspan="1">–</td><td rowspan="1" colspan="1"><ext-link xmlns:xlink="http://www.w3.org/1999/xlink" ext-link-type="gen" xlink:href="HQ968677" xlink:type="simple">HQ968677</ext-link></td><td rowspan="1" colspan="1">–</td><td rowspan="1" colspan="1">–</td></tr><tr><td rowspan="1" colspan="1">Slovenia</td><td rowspan="1" colspan="1">
                <named-content xmlns:xlink="http://www.w3.org/1999/xlink" content-type="dwc:institutional_code" xlink:type="simple">TLMF</named-content> Lep 01703</td><td rowspan="1" colspan="1">–</td><td rowspan="1" colspan="1"><ext-link xmlns:xlink="http://www.w3.org/1999/xlink" ext-link-type="gen" xlink:href="HQ968907" xlink:type="simple">HQ968907</ext-link></td><td rowspan="1" colspan="1">–</td><td rowspan="1" colspan="1">–</td></tr><tr><td rowspan="1" colspan="1">Slovenia</td><td rowspan="1" colspan="1">
                <named-content xmlns:xlink="http://www.w3.org/1999/xlink" content-type="dwc:institutional_code" xlink:type="simple">TLMF</named-content> Lep 01704</td><td rowspan="1" colspan="1">–</td><td rowspan="1" colspan="1"><ext-link xmlns:xlink="http://www.w3.org/1999/xlink" ext-link-type="gen" xlink:href="HQ968908" xlink:type="simple">HQ968908</ext-link></td><td rowspan="1" colspan="1">–</td><td rowspan="1" colspan="1">–</td></tr><tr><td rowspan="1" colspan="1">Macedonia, Mavrovo Nat. Park</td><td rowspan="1" colspan="1">
                <named-content xmlns:xlink="http://www.w3.org/1999/xlink" content-type="dwc:institutional_code" xlink:type="simple">TLMF</named-content> Lep 05087</td><td rowspan="1" colspan="1">–</td><td rowspan="1" colspan="1"><ext-link xmlns:xlink="http://www.w3.org/1999/xlink" ext-link-type="gen" xlink:href="KX042181" xlink:type="simple">KX042181</ext-link></td><td rowspan="1" colspan="1">–</td><td rowspan="1" colspan="1">–</td></tr><tr><td rowspan="7" colspan="1">
              <bold><italic><tp:taxon-name><tp:taxon-name-part taxon-name-part-type="genus" reg="Udea">U.</tp:taxon-name-part> <tp:taxon-name-part taxon-name-part-type="species" reg="uliginosalis">uliginosalis</tp:taxon-name-part></tp:taxon-name></italic> x <italic><tp:taxon-name><tp:taxon-name-part taxon-name-part-type="genus" reg="Udea"/><tp:taxon-name-part taxon-name-part-type="species" reg="alpinalis">alpinalis</tp:taxon-name-part></tp:taxon-name></italic></bold>
            </td><td rowspan="1" colspan="1">Austria, Tyrol</td><td rowspan="1" colspan="1">–</td><td rowspan="1" colspan="1">
                <named-content xmlns:xlink="http://www.w3.org/1999/xlink" content-type="dwc:institutional_code" xlink:type="simple">MTD</named-content> Lep297</td><td rowspan="1" colspan="1"><ext-link xmlns:xlink="http://www.w3.org/1999/xlink" ext-link-type="gen" xlink:href="MG523925" xlink:type="simple">MG523925</ext-link></td><td rowspan="1" colspan="1">–</td><td rowspan="1" colspan="1"><ext-link xmlns:xlink="http://www.w3.org/1999/xlink" ext-link-type="gen" xlink:href="JF497102" xlink:type="simple">JF497102</ext-link></td></tr><tr><td rowspan="1" colspan="1">Austria, Styria</td><td rowspan="1" colspan="1">
                <named-content xmlns:xlink="http://www.w3.org/1999/xlink" content-type="dwc:institutional_code" xlink:type="simple">TLMF</named-content> Lep 00896</td><td rowspan="1" colspan="1">
                <named-content xmlns:xlink="http://www.w3.org/1999/xlink" content-type="dwc:institutional_code" xlink:type="simple">ZMBN</named-content> Lep077</td><td rowspan="1" colspan="1"><ext-link xmlns:xlink="http://www.w3.org/1999/xlink" ext-link-type="gen" xlink:href="HQ968269" xlink:type="simple">HQ968269</ext-link></td><td rowspan="1" colspan="1"><ext-link xmlns:xlink="http://www.w3.org/1999/xlink" ext-link-type="gen" xlink:href="MG523955" xlink:type="simple">MG523955</ext-link></td><td rowspan="1" colspan="1"><ext-link xmlns:xlink="http://www.w3.org/1999/xlink" ext-link-type="gen" xlink:href="MG523976" xlink:type="simple">MG523976</ext-link></td></tr><tr><td rowspan="1" colspan="1">Italy, Belluno</td><td rowspan="1" colspan="1">
                <named-content xmlns:xlink="http://www.w3.org/1999/xlink" content-type="dwc:institutional_code" xlink:type="simple">TLMF</named-content> Lep 00577</td><td rowspan="1" colspan="1">
                <named-content xmlns:xlink="http://www.w3.org/1999/xlink" content-type="dwc:institutional_code" xlink:type="simple">ZMBN</named-content> Lep078</td><td rowspan="1" colspan="1"><ext-link xmlns:xlink="http://www.w3.org/1999/xlink" ext-link-type="gen" xlink:href="HM381419" xlink:type="simple">HM381419</ext-link></td><td rowspan="1" colspan="1"><ext-link xmlns:xlink="http://www.w3.org/1999/xlink" ext-link-type="gen" xlink:href="MG523956" xlink:type="simple">MG523956</ext-link></td><td rowspan="1" colspan="1"><ext-link xmlns:xlink="http://www.w3.org/1999/xlink" ext-link-type="gen" xlink:href="MG523977" xlink:type="simple">MG523977</ext-link></td></tr><tr><td rowspan="1" colspan="1">Austria, Tyrol</td><td rowspan="1" colspan="1">BC <named-content xmlns:xlink="http://www.w3.org/1999/xlink" content-type="dwc:institutional_code" xlink:type="simple">MTD</named-content> Lep 00757</td><td rowspan="1" colspan="1">
                <named-content xmlns:xlink="http://www.w3.org/1999/xlink" content-type="dwc:institutional_code" xlink:type="simple">MTD</named-content> Lep1582</td><td rowspan="1" colspan="1"><ext-link xmlns:xlink="http://www.w3.org/1999/xlink" ext-link-type="gen" xlink:href="JF852276" xlink:type="simple">JF852276</ext-link></td><td rowspan="1" colspan="1"><ext-link xmlns:xlink="http://www.w3.org/1999/xlink" ext-link-type="gen" xlink:href="MG523950" xlink:type="simple">MG523950</ext-link></td><td rowspan="1" colspan="1">–</td></tr><tr><td rowspan="1" colspan="1">Austria, Tyrol</td><td rowspan="1" colspan="1">–</td><td rowspan="1" colspan="1">
                <named-content xmlns:xlink="http://www.w3.org/1999/xlink" content-type="dwc:institutional_code" xlink:type="simple">MTD</named-content> Lep1583</td><td rowspan="1" colspan="1"><ext-link xmlns:xlink="http://www.w3.org/1999/xlink" ext-link-type="gen" xlink:href="MG523930" xlink:type="simple">MG523930</ext-link></td><td rowspan="1" colspan="1">–</td><td rowspan="1" colspan="1">–</td></tr><tr><td rowspan="1" colspan="1">Austria, Tyrol</td><td rowspan="1" colspan="1">–</td><td rowspan="1" colspan="1">
                <named-content xmlns:xlink="http://www.w3.org/1999/xlink" content-type="dwc:institutional_code" xlink:type="simple">MTD</named-content> Lep1584</td><td rowspan="1" colspan="1"><ext-link xmlns:xlink="http://www.w3.org/1999/xlink" ext-link-type="gen" xlink:href="MG523931" xlink:type="simple">MG523931</ext-link></td><td rowspan="1" colspan="1"><ext-link xmlns:xlink="http://www.w3.org/1999/xlink" ext-link-type="gen" xlink:href="MG523951" xlink:type="simple">MG523951</ext-link></td><td rowspan="1" colspan="1">–</td></tr><tr><td rowspan="1" colspan="1">Austria, Tyrol</td><td rowspan="1" colspan="1">–</td><td rowspan="1" colspan="1">
                <named-content xmlns:xlink="http://www.w3.org/1999/xlink" content-type="dwc:institutional_code" xlink:type="simple">MTD</named-content> Lep1585</td><td rowspan="1" colspan="1"><ext-link xmlns:xlink="http://www.w3.org/1999/xlink" ext-link-type="gen" xlink:href="MG523932" xlink:type="simple">MG523932</ext-link></td><td rowspan="1" colspan="1"><ext-link xmlns:xlink="http://www.w3.org/1999/xlink" ext-link-type="gen" xlink:href="MG523952" xlink:type="simple">MG523952</ext-link></td><td rowspan="1" colspan="1">–</td></tr><tr><td rowspan="2" colspan="1">
              <bold><italic><tp:taxon-name><tp:taxon-name-part taxon-name-part-type="genus" reg="Udea">U.</tp:taxon-name-part> <tp:taxon-name-part taxon-name-part-type="species" reg="juldusalis">juldusalis</tp:taxon-name-part></tp:taxon-name></italic></bold>
            </td><td rowspan="1" colspan="1">Kyrgyzstan, Ysyk-Kol</td><td rowspan="1" colspan="1">BC <named-content xmlns:xlink="http://www.w3.org/1999/xlink" content-type="dwc:institutional_code" xlink:type="simple">MTD</named-content> Lep 522</td><td rowspan="1" colspan="1">–</td><td rowspan="1" colspan="1"><ext-link xmlns:xlink="http://www.w3.org/1999/xlink" ext-link-type="gen" xlink:href="HQ960225" xlink:type="simple">HQ960225</ext-link></td><td rowspan="1" colspan="1">–</td><td rowspan="1" colspan="1">–</td></tr><tr><td rowspan="1" colspan="1">Kazakhstan, Almaty Region</td><td rowspan="1" colspan="1">BC <named-content xmlns:xlink="http://www.w3.org/1999/xlink" content-type="dwc:institutional_code" xlink:type="simple">MTD</named-content> Lep 523</td><td rowspan="1" colspan="1">–</td><td rowspan="1" colspan="1"><ext-link xmlns:xlink="http://www.w3.org/1999/xlink" ext-link-type="gen" xlink:href="HQ960226" xlink:type="simple">HQ960226</ext-link></td><td rowspan="1" colspan="1">–</td><td rowspan="1" colspan="1">–</td></tr><tr><td rowspan="1" colspan="1">
              <bold><italic><tp:taxon-name><tp:taxon-name-part taxon-name-part-type="genus" reg="Udea">U.</tp:taxon-name-part> <tp:taxon-name-part taxon-name-part-type="species" reg="murinalis">murinalis</tp:taxon-name-part></tp:taxon-name></italic></bold>
            </td><td rowspan="1" colspan="1">Austria, Vorarlberg</td><td rowspan="1" colspan="1">–</td><td rowspan="1" colspan="1">
                <named-content xmlns:xlink="http://www.w3.org/1999/xlink" content-type="dwc:institutional_code" xlink:type="simple">MTD</named-content> Lep287</td><td rowspan="1" colspan="1"><ext-link xmlns:xlink="http://www.w3.org/1999/xlink" ext-link-type="gen" xlink:href="JF497057" xlink:type="simple">JF497057</ext-link></td><td rowspan="1" colspan="1">–</td><td rowspan="1" colspan="1"><ext-link xmlns:xlink="http://www.w3.org/1999/xlink" ext-link-type="gen" xlink:href="JF497094" xlink:type="simple">JF497094</ext-link></td></tr><tr><td rowspan="2" colspan="1">
              <bold><italic><tp:taxon-name><tp:taxon-name-part taxon-name-part-type="genus" reg="Udea">U.</tp:taxon-name-part> <tp:taxon-name-part taxon-name-part-type="species" reg="nebulalis">nebulalis</tp:taxon-name-part></tp:taxon-name></italic></bold>
            </td><td rowspan="1" colspan="1">Austria, East Tyrol</td><td rowspan="1" colspan="1">–</td><td rowspan="1" colspan="1">
                <named-content xmlns:xlink="http://www.w3.org/1999/xlink" content-type="dwc:institutional_code" xlink:type="simple">MTD</named-content> Lep251</td><td rowspan="1" colspan="1"><ext-link xmlns:xlink="http://www.w3.org/1999/xlink" ext-link-type="gen" xlink:href="JF497057" xlink:type="simple">JF497057</ext-link></td><td rowspan="1" colspan="1">–</td><td rowspan="1" colspan="1">–</td></tr><tr><td rowspan="1" colspan="1">Austria, East Tyrol</td><td rowspan="1" colspan="1">–</td><td rowspan="1" colspan="1">
                <named-content xmlns:xlink="http://www.w3.org/1999/xlink" content-type="dwc:institutional_code" xlink:type="simple">MTD</named-content> Lep293</td><td rowspan="1" colspan="1">–</td><td rowspan="1" colspan="1">–</td><td rowspan="1" colspan="1"><ext-link xmlns:xlink="http://www.w3.org/1999/xlink" ext-link-type="gen" xlink:href="JF497095" xlink:type="simple">JF497095</ext-link></td></tr><tr><td rowspan="2" colspan="1">
              <bold><italic><tp:taxon-name><tp:taxon-name-part taxon-name-part-type="genus" reg="Udea">U.</tp:taxon-name-part> <tp:taxon-name-part taxon-name-part-type="species" reg="bourgognealis">bourgognealis</tp:taxon-name-part></tp:taxon-name></italic></bold>
            </td><td rowspan="1" colspan="1">France, Alpes-Maritimes</td><td rowspan="1" colspan="1">–</td><td rowspan="1" colspan="1">
                <named-content xmlns:xlink="http://www.w3.org/1999/xlink" content-type="dwc:institutional_code" xlink:type="simple">MTD</named-content> Lep350</td><td rowspan="1" colspan="1"><ext-link xmlns:xlink="http://www.w3.org/1999/xlink" ext-link-type="gen" xlink:href="JF497038" xlink:type="simple">JF497038</ext-link></td><td rowspan="1" colspan="1">–</td><td rowspan="1" colspan="1">–</td></tr><tr><td rowspan="1" colspan="1">France, Alpes-Maritimes</td><td rowspan="1" colspan="1">–</td><td rowspan="1" colspan="1">
                <named-content xmlns:xlink="http://www.w3.org/1999/xlink" content-type="dwc:institutional_code" xlink:type="simple">MTD</named-content> Lep351</td><td rowspan="1" colspan="1">–</td><td rowspan="1" colspan="1">–</td><td rowspan="1" colspan="1"><ext-link xmlns:xlink="http://www.w3.org/1999/xlink" ext-link-type="gen" xlink:href="JF497078" xlink:type="simple">JF497078</ext-link></td></tr><tr><td rowspan="1" colspan="1">
              <bold><italic><tp:taxon-name><tp:taxon-name-part taxon-name-part-type="genus" reg="Udea">U.</tp:taxon-name-part> <tp:taxon-name-part taxon-name-part-type="species" reg="carniolica">carniolica</tp:taxon-name-part></tp:taxon-name></italic></bold>
            </td><td rowspan="1" colspan="1">Italy, South Tyrol</td><td rowspan="1" colspan="1">–</td><td rowspan="1" colspan="1">
                <named-content xmlns:xlink="http://www.w3.org/1999/xlink" content-type="dwc:institutional_code" xlink:type="simple">MTD</named-content> Lep289</td><td rowspan="1" colspan="1"><ext-link xmlns:xlink="http://www.w3.org/1999/xlink" ext-link-type="gen" xlink:href="JF497039" xlink:type="simple">JF497039</ext-link></td><td rowspan="1" colspan="1">–</td><td rowspan="1" colspan="1"><ext-link xmlns:xlink="http://www.w3.org/1999/xlink" ext-link-type="gen" xlink:href="JF497079" xlink:type="simple">JF497079</ext-link></td></tr><tr><td rowspan="1" colspan="1">
              <bold><italic><tp:taxon-name><tp:taxon-name-part taxon-name-part-type="genus" reg="Udea">U.</tp:taxon-name-part> <tp:taxon-name-part taxon-name-part-type="species" reg="ruckdescheli">ruckdescheli</tp:taxon-name-part></tp:taxon-name></italic> (outgroup)</bold>
            </td><td rowspan="1" colspan="1">Greece, Crete</td><td rowspan="1" colspan="1">–</td><td rowspan="1" colspan="1">
                <named-content xmlns:xlink="http://www.w3.org/1999/xlink" content-type="dwc:institutional_code" xlink:type="simple">ZMBN</named-content> Lep150</td><td rowspan="1" colspan="1"><ext-link xmlns:xlink="http://www.w3.org/1999/xlink" ext-link-type="gen" xlink:href="LT595885" xlink:type="simple">LT595885</ext-link></td><td rowspan="1" colspan="1"><ext-link xmlns:xlink="http://www.w3.org/1999/xlink" ext-link-type="gen" xlink:href="MG523965" xlink:type="simple">MG523965</ext-link></td><td rowspan="1" colspan="1"><ext-link xmlns:xlink="http://www.w3.org/1999/xlink" ext-link-type="gen" xlink:href="LT595888" xlink:type="simple">LT595888</ext-link></td></tr></tbody></table></table-wrap></tp:treatment-sec><ref-list><ref id="B29"><mixed-citation xmlns:xlink="http://www.w3.org/1999/xlink" xlink:type="simple">
          <person-group><name name-style="western"><surname>Lhomme</surname><given-names>L</given-names></name></person-group> (<year>1935</year>) Catalogue des Lépidoptères de France et de Belgique. Microlépidoptères. Le Carriol, Lot, 1–172.</mixed-citation></ref></ref-list></tp:taxon-treatment>
