# Supplementary material for: Deep intraspecific DNA barcode splits and hybridisation in the Udea alpinalis group (Insecta, Lepidoptera, Crambidae) – an integrative revision
Source: Zookeys. 2018 Mar 13;(746):51–90. doi: 10.3897/zookeys.746.22020 (PMC5904419; doi:10.3897/zookeys.746.22020)
Supplement: XML Treatment for Udea altaica [file zookeys.746.22020-treatment3.xml]

<!DOCTYPE tp:taxon-treatment
  PUBLIC "-//TaxonX//DTD Taxonomic Treatment Publishing DTD v0 20100105//EN" "tax-treatment-NSO.dtd">
<tp:taxon-treatment xmlns:tp="http://www.plazi.org/taxpub"><tp:treatment-meta><kwd-group><label>Taxon classification</label><kwd><named-content xmlns:xlink="http://www.w3.org/1999/xlink" content-type="kingdom">Animalia</named-content></kwd><kwd><named-content xmlns:xlink="http://www.w3.org/1999/xlink" content-type="order">Lepidoptera</named-content></kwd><kwd><named-content xmlns:xlink="http://www.w3.org/1999/xlink" content-type="family">Crambidae</named-content></kwd></kwd-group><mixed-citation publication-type="journal"><person-group><name><surname>Mally</surname><given-names>Richard</given-names></name><name><surname>Huemer</surname><given-names>Peter</given-names></name><name><surname>Nuss</surname><given-names>Matthias</given-names></name></person-group><article-title>Deep intraspecific DNA barcode splits and hybridisation in the <italic><tp:taxon-name><tp:taxon-name-part taxon-name-part-type="genus" reg="Udea">Udea</tp:taxon-name-part> <tp:taxon-name-part taxon-name-part-type="species" reg="alpinalis">alpinalis</tp:taxon-name-part></tp:taxon-name></italic> group (<tp:taxon-name><tp:taxon-name-part taxon-name-part-type="class">Insecta</tp:taxon-name-part></tp:taxon-name>, <tp:taxon-name><tp:taxon-name-part taxon-name-part-type="order">Lepidoptera</tp:taxon-name-part></tp:taxon-name>, <tp:taxon-name><tp:taxon-name-part taxon-name-part-type="family">Crambidae</tp:taxon-name-part></tp:taxon-name>) – an integrative revision</article-title><source>Zookeys</source><day>13</day><month>3</month><year>2018</year><volume>2018</volume><issue>746</issue><fpage>51</fpage><lpage>90</lpage><pub-id pub-id-type="doi">10.3897/zookeys.746.22020</pub-id></mixed-citation></tp:treatment-meta><tp:nomenclature><tp:taxon-name>
              <tp:taxon-name-part taxon-name-part-type="genus" reg="Udea">Udea</tp:taxon-name-part>
              <tp:taxon-name-part taxon-name-part-type="species" reg="altaica">altaica</tp:taxon-name-part>
            </tp:taxon-name><tp:taxon-authority>(Zerny, 1914)</tp:taxon-authority><tp:taxon-status xmlns:xlink="http://www.w3.org/1999/xlink" xlink:type="simple">stat. n.</tp:taxon-status><xref ref-type="fig" rid="F4">Figs 6</xref><xref ref-type="fig" rid="F6">, 15–18</xref><xref ref-type="fig" rid="F8">, 36–37</xref><xref ref-type="fig" rid="F9">, 47</xref><tp:nomenclature-citation-list><tp:nomenclature-citation><tp:taxon-name>
                    <tp:taxon-name-part taxon-name-part-type="genus" reg="Pyrausta">Pyrausta</tp:taxon-name-part> <tp:taxon-name-part taxon-name-part-type="species" reg="austriacalis">austriacalis</tp:taxon-name-part></tp:taxon-name><comment> v. <tp:taxon-name><tp:taxon-name-part taxon-name-part-type="genus" reg="Udea"/><tp:taxon-name-part taxon-name-part-type="species" reg="altaica">altaica</tp:taxon-name-part></tp:taxon-name>
                
                     Zerny, 1914: 334–335. </comment></tp:nomenclature-citation></tp:nomenclature-citation-list></tp:nomenclature><tp:treatment-sec sec-type="type locality" id="SECID0EOFDI"><title>Type locality.</title><p>Mongolia, central Altai mountains.</p></tp:treatment-sec><tp:treatment-sec sec-type="material" id="SECID0ETFDI"><title>Material examined.</title><p>
              <bold>Type specimens. Lectotype</bold> ♀ “Altai centr. | mont.”, “Stgr. | [handwritten] 1914”, “667.”, [handwritten] “P. austriacalis | v. altaica | Zerny ♀ [in red] Type”, Mally prep. no. 1084 (NMW); <bold>Paralectotype</bold> ♂ (abdomen lost) “Altai centr. | mont.”, “Stgr. | [handwritten] 1914”, “666.”, [handwritten] “<italic>P. austriacalis</italic> | v. altaica | Zerny ♂ [in red] Type” (NMW). – <bold>Additional material. MONGOLIA.</bold> 3♂ 2♀ “Altai”, one of the ♂ also with [handwritten] “Alticolalis | BH i L”, Mally prep. no. 1099 (♀), 1100 (♀), 1117–1119 (♂) (<named-content xmlns:xlink="http://www.w3.org/1999/xlink" content-type="dwc:institutional_code" xlink:type="simple">ZMHB</named-content>); 1♂ 1♀ [handwritten] “Pyrausta | Alticolalis | Altai BH”, Mally prep. no. 1090 (♂) &amp; 1098 (♀) (<named-content xmlns:xlink="http://www.w3.org/1999/xlink" content-type="dwc:institutional_code" xlink:type="simple">ZMHB</named-content>).</p></tp:treatment-sec><tp:treatment-sec sec-type="diagnosis" id="SECID0ETHDI"><title>Diagnosis.</title><p>Proximal outer spur of hindleg minute (as in <italic><tp:taxon-name><tp:taxon-name-part taxon-name-part-type="genus" reg="Udea">U.</tp:taxon-name-part> <tp:taxon-name-part taxon-name-part-type="species" reg="alpinalis">alpinalis</tp:taxon-name-part></tp:taxon-name></italic>, <italic><tp:taxon-name><tp:taxon-name-part taxon-name-part-type="genus" reg="Udea">U.</tp:taxon-name-part> <tp:taxon-name-part taxon-name-part-type="species" reg="juldusalis">juldusalis</tp:taxon-name-part></tp:taxon-name></italic> and <italic><tp:taxon-name><tp:taxon-name-part taxon-name-part-type="genus" reg="Udea">U.</tp:taxon-name-part> <tp:taxon-name-part taxon-name-part-type="species" reg="plumbalis">plumbalis</tp:taxon-name-part></tp:taxon-name></italic>), whereas in <italic><tp:taxon-name><tp:taxon-name-part taxon-name-part-type="genus" reg="Udea">U.</tp:taxon-name-part> <tp:taxon-name-part taxon-name-part-type="species" reg="austriacalis">austriacalis</tp:taxon-name-part></tp:taxon-name></italic>, <italic><tp:taxon-name><tp:taxon-name-part taxon-name-part-type="genus" reg="Udea">U.</tp:taxon-name-part> <tp:taxon-name-part taxon-name-part-type="species" reg="cretacea">cretacea</tp:taxon-name-part></tp:taxon-name></italic>, <italic><tp:taxon-name><tp:taxon-name-part taxon-name-part-type="genus" reg="Udea">U.</tp:taxon-name-part> <tp:taxon-name-part taxon-name-part-type="species" reg="donzelalis">donzelalis</tp:taxon-name-part></tp:taxon-name></italic> and <italic><tp:taxon-name><tp:taxon-name-part taxon-name-part-type="genus" reg="Udea">U.</tp:taxon-name-part> <tp:taxon-name-part taxon-name-part-type="species" reg="uliginosalis">uliginosalis</tp:taxon-name-part></tp:taxon-name></italic> it is ca. half to two thirds the length of the proximal inner spur. The wing maculation of <italic><tp:taxon-name><tp:taxon-name-part taxon-name-part-type="genus" reg="Udea">U.</tp:taxon-name-part> <tp:taxon-name-part taxon-name-part-type="species" reg="altaica">altaica</tp:taxon-name-part></tp:taxon-name></italic> can be confused with that of <italic><tp:taxon-name><tp:taxon-name-part taxon-name-part-type="genus" reg="Udea">U.</tp:taxon-name-part> <tp:taxon-name-part taxon-name-part-type="species" reg="austriacalis">austriacalis</tp:taxon-name-part></tp:taxon-name></italic>, <italic><tp:taxon-name><tp:taxon-name-part taxon-name-part-type="genus" reg="Udea">U.</tp:taxon-name-part> <tp:taxon-name-part taxon-name-part-type="species" reg="cretacea">cretacea</tp:taxon-name-part></tp:taxon-name></italic>, <italic><tp:taxon-name><tp:taxon-name-part taxon-name-part-type="genus" reg="Udea">U.</tp:taxon-name-part> <tp:taxon-name-part taxon-name-part-type="species" reg="donzelalis">donzelalis</tp:taxon-name-part></tp:taxon-name></italic>, <italic><tp:taxon-name><tp:taxon-name-part taxon-name-part-type="genus" reg="Udea">U.</tp:taxon-name-part> <tp:taxon-name-part taxon-name-part-type="species" reg="juldusalis">juldusalis</tp:taxon-name-part></tp:taxon-name></italic>, <italic><tp:taxon-name><tp:taxon-name-part taxon-name-part-type="genus" reg="Udea">U.</tp:taxon-name-part> <tp:taxon-name-part taxon-name-part-type="species" reg="plumbalis">plumbalis</tp:taxon-name-part></tp:taxon-name></italic>, <italic><tp:taxon-name><tp:taxon-name-part taxon-name-part-type="genus" reg="Udea">U.</tp:taxon-name-part> <tp:taxon-name-part taxon-name-part-type="species" reg="uliginosalis">uliginosalis</tp:taxon-name-part></tp:taxon-name></italic> and untypically maculated specimens of <italic><tp:taxon-name><tp:taxon-name-part taxon-name-part-type="genus" reg="Udea">U.</tp:taxon-name-part> <tp:taxon-name-part taxon-name-part-type="species" reg="alpinalis">alpinalis</tp:taxon-name-part></tp:taxon-name></italic> (see Fig. <xref ref-type="fig" rid="F3">4</xref> in <xref ref-type="bibr" rid="B39">Panigaj and Kulfan 2012</xref>), but it can be distinguished from all those species by the more or less distinct proximal brown section of the postmedial line on the ventral side of the forewing in both sexes (Figs <xref ref-type="fig" rid="F6">16</xref>, <xref ref-type="fig" rid="F6">18</xref>); in males, the proximal subterminal area of the ventral forewing side is as light brown as the central area (Fig. <xref ref-type="fig" rid="F6">16</xref>), whereas in the other species it is darker than the central area; on the hindwing ventral side, the subterminal area is only faintly darker than the central wing area in both sexes (Figs <xref ref-type="fig" rid="F6">16</xref>, <xref ref-type="fig" rid="F6">18</xref>), whereas the other species have a darker subterminal area, at least in the apex. In male genitalia only distinguishable from <italic><tp:taxon-name><tp:taxon-name-part taxon-name-part-type="genus" reg="Udea">U.</tp:taxon-name-part> <tp:taxon-name-part taxon-name-part-type="species" reg="cretacea">cretacea</tp:taxon-name-part></tp:taxon-name></italic> and <italic><tp:taxon-name><tp:taxon-name-part taxon-name-part-type="genus" reg="Udea">U.</tp:taxon-name-part> <tp:taxon-name-part taxon-name-part-type="species" reg="uliginosalis">uliginosalis</tp:taxon-name-part></tp:taxon-name></italic> by the small dentate ridge-like process on the posterior phallus apodeme, whereas in <italic><tp:taxon-name><tp:taxon-name-part taxon-name-part-type="genus" reg="Udea">U.</tp:taxon-name-part> <tp:taxon-name-part taxon-name-part-type="species" reg="cretacea">cretacea</tp:taxon-name-part></tp:taxon-name></italic> the sclerotisation at posterior phallus apodeme is a slim, elongate, apically dentate process emerging from the posteriormost end (Fig. <xref ref-type="fig" rid="F7">35</xref>), in <italic><tp:taxon-name><tp:taxon-name-part taxon-name-part-type="genus" reg="Udea">U.</tp:taxon-name-part> <tp:taxon-name-part taxon-name-part-type="species" reg="uliginosalis">uliginosalis</tp:taxon-name-part></tp:taxon-name></italic> a large hooked spine. In the female genitalia, the main signum is 3.1- to 3.4-times as long as broad, whereas in <italic><tp:taxon-name><tp:taxon-name-part taxon-name-part-type="genus" reg="Udea">U.</tp:taxon-name-part> <tp:taxon-name-part taxon-name-part-type="species" reg="austriacalis">austriacalis</tp:taxon-name-part></tp:taxon-name></italic> the main signum is 3.4- to 4.4-times longer and in <italic><tp:taxon-name><tp:taxon-name-part taxon-name-part-type="genus" reg="Udea">U.</tp:taxon-name-part> <tp:taxon-name-part taxon-name-part-type="species" reg="donzelalis">donzelalis</tp:taxon-name-part></tp:taxon-name></italic> 4.1- to 5.1-times longer than its maximum width (Tab. <xref ref-type="table" rid="T1">1</xref>). The antrum is conical, widening posteriorly and is about twice as long as broad (Fig. <xref ref-type="fig" rid="F9">47</xref>), whereas in <italic><tp:taxon-name><tp:taxon-name-part taxon-name-part-type="genus" reg="Udea">U.</tp:taxon-name-part> <tp:taxon-name-part taxon-name-part-type="species" reg="austriacalis">austriacalis</tp:taxon-name-part></tp:taxon-name></italic> and <italic><tp:taxon-name><tp:taxon-name-part taxon-name-part-type="genus" reg="Udea">U.</tp:taxon-name-part> <tp:taxon-name-part taxon-name-part-type="species" reg="donzelalis">donzelalis</tp:taxon-name-part></tp:taxon-name></italic> the sclerotised antrum is predominantly tubular and 1- to 1.5-times as long as broad (Figs <xref ref-type="fig" rid="F9">45–46</xref>).</p></tp:treatment-sec><tp:treatment-sec sec-type="redescription" id="SECID0ECRDI"><title>Redescription.</title><p>
              <italic>Head</italic>. As for <italic><tp:taxon-name><tp:taxon-name-part taxon-name-part-type="genus" reg="Udea">U.</tp:taxon-name-part> <tp:taxon-name-part taxon-name-part-type="species" reg="austriacalis">austriacalis</tp:taxon-name-part></tp:taxon-name></italic>, part from: frons and vertex with cream-white scales; distal half of labial palps brown on the outside, basal half and inner sides cream white; maxillary palps cream-white with some brown scales mixed in; antennal length approx. 60 % of forewing length in males, approx. 70 % in females.</p><p>
              <italic>Thorax</italic>. As for <italic><tp:taxon-name><tp:taxon-name-part taxon-name-part-type="genus" reg="Udea">U.</tp:taxon-name-part> <tp:taxon-name-part taxon-name-part-type="species" reg="austriacalis">austriacalis</tp:taxon-name-part></tp:taxon-name></italic>, apart from: legs cream-white on inner and outer sides; proximal pair of metatarsal spurs with outer spur minute and inner spur long, <!--PageBreak-->distal pair ca. half the length of the proximal inner spur, distal inner spur a bit longer than distal outer spur.</p><p>
              <italic>Wings</italic>. Forewing length 14 mm in males, 11 mm in females. Males and females with one frenulum bristle. Female forewing with more acute apex due to the straight costa (distally curved in males), and with outer wing margin (termen) of hindwing cut straight. Forewing upper side cream white with brown scales interspersed, giving it a dirty appearance; brownish subcostal line along the basal two third of the forewing; cell margin facing the forewing centre demarcated by a thin brown line, less prominent in females; outer medial area with a transverse cream white band lacking the interspersed brown scales; outer margin of cream white band delimited by diffuse grey postmedial line which leaves the costa in a right angle, bends inward at vein M1 and parallels the termen until the line reaches the dorsum; postmedial area homogenous greyish white, apex with more or less darker streak; termen with a slim brown margin and long, cream-white fringes. Hindwing upper side in males pale yellowish brown with diffuse light brown apex, in females light brown with a faint, slightly brighter medial band. Forewing underside in females vivid brown, with a darker, diffuse outer cellular spot and a darker postmedial area, demarcated by the postmedial line, maculation paler in males; slim whitish subcostal line along the basal two third of the forewing; fringes cream-white. Hindwing underside cream white with the subcostal and terminal areas tinted slightly brownish, the postmedial line more or less prominent.</p><p>
              <italic>Abdomen</italic>. Pale grey dorsally, slightly darker grey ventrally; distal segment margins greyish white, scales on terminal segment pale yellowish. Tympanum without broad short lobulus.</p><p>
              <italic>Male genitalia</italic>. (Figs <xref ref-type="fig" rid="F8">36–37</xref>) As for <italic><tp:taxon-name><tp:taxon-name-part taxon-name-part-type="genus" reg="Udea">U.</tp:taxon-name-part> <tp:taxon-name-part taxon-name-part-type="species" reg="austriacalis">austriacalis</tp:taxon-name-part></tp:taxon-name></italic>, apart from: juxta nearly rhombical to broad drop-shaped, with small indention on each side dorsal of its greatest width, apex sharply bifid with narrow V-shaped medial incision ca. 1/4 of juxta length; ventral valva edge convex, with a slight bulge in the area to which the fibula is pointing; valva apex evenly rounded. An elongate triangular, apically tapering, strongly sclerotised fibula directed towards the distal sacculus, apical half narrowed to pointed, ventrad curved claw, ventral side of claw with flat ‘blade’; fibula emerging from an oval sclerotised lobe near base of costa which is very sparsely studded with thin long simple setae; posterior phallus apodeme dorsally and ventrally with elongate unsclerotised strip, right posterior phallus apodeme forming a sclerotised spatulate lobe with a medially protruding ridge containing at the posterior end two equal-sized teeth and a third tiny posterior-most tooth.</p><p>
              <italic>Female genitalia</italic>. (Fig. <xref ref-type="fig" rid="F9">47</xref>) As for <italic><tp:taxon-name><tp:taxon-name-part taxon-name-part-type="genus" reg="Udea">U.</tp:taxon-name-part> <tp:taxon-name-part taxon-name-part-type="species" reg="austriacalis">austriacalis</tp:taxon-name-part></tp:taxon-name></italic>, apart from: signum 3.1- to 3.4-times as long as broad (n = 4); auxillary signum 52–67 % length of main signum (n=4); antrum conical, widening posteriorly, sclerotised section about twice as long as its diameter, with or without a narrowly V-shaped unsclerotised longitudinal indentation in the antrum’s dorsodistal sclerotisation; apophyses posteriores slender, approx. 60–80 % the length of the apophyses anteriores.</p></tp:treatment-sec><tp:treatment-sec sec-type="Immature stages" id="SECID0EUTDI"><title>Immature stages.</title><p>Unknown.</p><!--PageBreak--><!--PageBreak--></tp:treatment-sec><tp:treatment-sec sec-type="distribution" id="SECID0E2TDI"><title>Distribution.</title><p>The species is known from the central Altai mountains in NW Mongolia, the Küngöy Ala-Too (Kungey Alatau) Range in Kazakhstan and Kyrgyzstan, and the Yulduz mountains in NW China (see Fig. <xref ref-type="fig" rid="F4">6</xref>); the Küngöy Ala-Too and Yulduz mountain ranges are part of the Tian Shan mountains.</p><fig id="F4" position="float" orientation="portrait"><label>Figure 6.</label><caption><p>Distribution of investigated specimens of <italic><tp:taxon-name><tp:taxon-name-part taxon-name-part-type="genus" reg="Udea">Udea</tp:taxon-name-part> <tp:taxon-name-part taxon-name-part-type="species" reg="juldusalis">juldusalis</tp:taxon-name-part></tp:taxon-name></italic> (blue), <italic><tp:taxon-name><tp:taxon-name-part taxon-name-part-type="genus" reg="Udea">U.</tp:taxon-name-part> <tp:taxon-name-part taxon-name-part-type="species" reg="altaica">altaica</tp:taxon-name-part></tp:taxon-name></italic> (red) and <italic><tp:taxon-name><tp:taxon-name-part taxon-name-part-type="genus" reg="Udea">U.</tp:taxon-name-part> <tp:taxon-name-part taxon-name-part-type="species" reg="plumbalis">plumbalis</tp:taxon-name-part></tp:taxon-name></italic> (yellow) in Central Asia; altitudes ³ 1,000 m are marked in increasingly darker grey shades every 500 m, altitudes ³ 4,000 m are in black. Note that the eastern locality of <italic><tp:taxon-name><tp:taxon-name-part taxon-name-part-type="genus" reg="Udea">U.</tp:taxon-name-part> <tp:taxon-name-part taxon-name-part-type="species" reg="juldusalis">juldusalis</tp:taxon-name-part></tp:taxon-name></italic> and the localities of <italic><tp:taxon-name><tp:taxon-name-part taxon-name-part-type="genus" reg="Udea">U.</tp:taxon-name-part> <tp:taxon-name-part taxon-name-part-type="species" reg="altaica">altaica</tp:taxon-name-part></tp:taxon-name></italic> and <italic><tp:taxon-name><tp:taxon-name-part taxon-name-part-type="genus" reg="Udea">U.</tp:taxon-name-part> <tp:taxon-name-part taxon-name-part-type="species" reg="plumbalis">plumbalis</tp:taxon-name-part></tp:taxon-name></italic> are only approximations of the type localities.</p></caption><graphic xmlns:xlink="http://www.w3.org/1999/xlink" xlink:href="zookeys-746-051-g004.jpg" position="float" orientation="portrait" xlink:type="simple" id="oo_192810.jpg"/></fig><fig id="F5" position="float" orientation="portrait"><label>Figures 7–14.</label><caption><p>Adult specimens of <italic><tp:taxon-name><tp:taxon-name-part taxon-name-part-type="genus" reg="Udea">Udea</tp:taxon-name-part></tp:taxon-name></italic> species. <bold>7–10</bold> <italic><tp:taxon-name><tp:taxon-name-part taxon-name-part-type="genus" reg="Udea">U.</tp:taxon-name-part> <tp:taxon-name-part taxon-name-part-type="species" reg="austriacalis">austriacalis</tp:taxon-name-part></tp:taxon-name></italic> <bold>7–8</bold> male, dorsal (<bold>7</bold>) and ventral (<bold>8</bold>) <bold>9–10</bold> female, dorsal (<bold>9</bold>) and ventral (<bold>10</bold>), abdomen removed <bold>11–14</bold> <italic><tp:taxon-name><tp:taxon-name-part taxon-name-part-type="genus" reg="Udea">U.</tp:taxon-name-part> <tp:taxon-name-part taxon-name-part-type="species" reg="donzelalis">donzelalis</tp:taxon-name-part></tp:taxon-name></italic> <bold>11–12</bold> male, dorsal (<bold>11</bold>) and ventral (<bold>12</bold>) <bold>13–14</bold> female, dorsal (<bold>13</bold>) and ventral (<bold>14</bold>), abdomen removed. Scale bars: 500 µm.</p></caption><graphic xmlns:xlink="http://www.w3.org/1999/xlink" xlink:href="zookeys-746-051-g005.jpg" position="float" orientation="portrait" xlink:type="simple" id="oo_192811.jpg"/></fig><fig id="F6" position="float" orientation="portrait"><label>Figures 15–22.</label><caption><p>Adult specimens of <italic><tp:taxon-name><tp:taxon-name-part taxon-name-part-type="genus" reg="Udea">Udea</tp:taxon-name-part></tp:taxon-name></italic> species. <bold>15–18</bold> <italic><tp:taxon-name><tp:taxon-name-part taxon-name-part-type="genus" reg="Udea">U.</tp:taxon-name-part> <tp:taxon-name-part taxon-name-part-type="species" reg="altaica">altaica</tp:taxon-name-part></tp:taxon-name></italic> <bold>15–16</bold> male, dorsal (<bold>15</bold>) and ventral (<bold>16</bold>) <bold>17–18</bold> Lectotype (<named-content xmlns:xlink="http://www.w3.org/1999/xlink" content-type="dwc:institutional_code" xlink:type="simple">NHMW</named-content>) female, dorsal (<bold>17</bold>) and ventral (<bold>18</bold>) <bold>19–20</bold> <italic><tp:taxon-name><tp:taxon-name-part taxon-name-part-type="genus" reg="Udea">U.</tp:taxon-name-part> <tp:taxon-name-part taxon-name-part-type="species" reg="juldusalis">juldusalis</tp:taxon-name-part></tp:taxon-name></italic> Lectotype (<named-content xmlns:xlink="http://www.w3.org/1999/xlink" content-type="dwc:institutional_code" xlink:type="simple">NHMW</named-content>) male, dorsal (<bold>19</bold>) and ventral (<bold>20</bold>) <bold>21–22</bold> <italic><tp:taxon-name><tp:taxon-name-part taxon-name-part-type="genus" reg="Udea">U.</tp:taxon-name-part> <tp:taxon-name-part taxon-name-part-type="species" reg="plumbalis">plumbalis</tp:taxon-name-part></tp:taxon-name></italic> Holotype (<named-content xmlns:xlink="http://www.w3.org/1999/xlink" content-type="dwc:institutional_code" xlink:type="simple">NHMW</named-content>) male, dorsal (<bold>21</bold>) and ventral (<bold>22</bold>). Scale bar: 500 µm.</p></caption><graphic xmlns:xlink="http://www.w3.org/1999/xlink" xlink:href="zookeys-746-051-g006.jpg" position="float" orientation="portrait" xlink:type="simple" id="oo_192812.jpg"/></fig><fig id="F7" position="float" orientation="portrait"><label>Figures 23–35.</label><caption><p>Male genitalia of the <italic><tp:taxon-name><tp:taxon-name-part taxon-name-part-type="genus" reg="Udea">Udea</tp:taxon-name-part> <tp:taxon-name-part taxon-name-part-type="species" reg="austriacalis">austriacalis</tp:taxon-name-part></tp:taxon-name></italic> species complex. <bold>23–28</bold> <italic><tp:taxon-name><tp:taxon-name-part taxon-name-part-type="genus" reg="Udea">U.</tp:taxon-name-part> <tp:taxon-name-part taxon-name-part-type="species" reg="austriacalis">austriacalis</tp:taxon-name-part></tp:taxon-name></italic> <bold>23</bold> male genitalia (Mally prep. 1092) <bold>24–28</bold> posterior phallus apodeme <bold>24</bold> Mally prep. 1042 <bold>25</bold> Mally prep. 1043 <bold>26</bold> Mally prep. 1044 <bold>27</bold> Mally prep. 1045 <bold>28</bold> Mally prep. 1046 <bold>29–33</bold> <italic><tp:taxon-name><tp:taxon-name-part taxon-name-part-type="genus" reg="Udea">U.</tp:taxon-name-part> <tp:taxon-name-part taxon-name-part-type="species" reg="donzelalis">donzelalis</tp:taxon-name-part></tp:taxon-name></italic> <bold>29</bold> male genitalia (Mally prep. 1024) <bold>30–33</bold> posterior phallus apodeme <bold>30</bold> Mally prep. 1024 <bold>31</bold> Mally prep. 866 <bold>32</bold> Mally prep. 867 <bold>33</bold> Mally prep. 1022 <bold>34–35</bold> <italic><tp:taxon-name><tp:taxon-name-part taxon-name-part-type="genus" reg="Udea">U.</tp:taxon-name-part> <tp:taxon-name-part taxon-name-part-type="species" reg="cretacea">cretacea</tp:taxon-name-part></tp:taxon-name></italic> (Mally prep. 523) <bold>34</bold> male genitalia <bold>35</bold> posterior phallus apodeme; 500 µm scale bar refers to male genitalia, 200 µm scale bar to posterior phallus apodemes.</p></caption><graphic xmlns:xlink="http://www.w3.org/1999/xlink" xlink:href="zookeys-746-051-g007.jpg" position="float" orientation="portrait" xlink:type="simple" id="oo_192813.jpg"/></fig><fig id="F8" position="float" orientation="portrait"><label>Figures 36–44.</label><caption><p>Male genitalia of <italic><tp:taxon-name><tp:taxon-name-part taxon-name-part-type="genus" reg="Udea">Udea</tp:taxon-name-part></tp:taxon-name></italic> species. <bold>36–37</bold> <italic><tp:taxon-name><tp:taxon-name-part taxon-name-part-type="genus" reg="Udea">U.</tp:taxon-name-part> <tp:taxon-name-part taxon-name-part-type="species" reg="altaica">altaica</tp:taxon-name-part></tp:taxon-name></italic> (Mally prep. 1090) <bold>36</bold> male genitalia <bold>37</bold> posterior phallus apodeme <bold>38–41</bold> <italic><tp:taxon-name><tp:taxon-name-part taxon-name-part-type="genus" reg="Udea">U.</tp:taxon-name-part> <tp:taxon-name-part taxon-name-part-type="species" reg="juldusalis">juldusalis</tp:taxon-name-part></tp:taxon-name></italic> <bold>38</bold> male genitalia, Paralectotype (Mally prep. 1081) <bold>39–41</bold> posterior phallus apodeme <bold>39</bold> Paralectotype (Mally prep. 1081) <bold>40</bold> Lectotype (Mally prep. 1082) <bold>41</bold> (Mally prep. 1089) <bold>42–44</bold> <italic><tp:taxon-name><tp:taxon-name-part taxon-name-part-type="genus" reg="Udea">U.</tp:taxon-name-part> <tp:taxon-name-part taxon-name-part-type="species" reg="plumbalis">plumbalis</tp:taxon-name-part></tp:taxon-name></italic> <bold>42</bold> male genitalia, Holotype (Mally prep. 1083) <bold>43–44</bold> posterior phallus apodeme <bold>43</bold> Holotype (Mally prep. 1083) <bold>44</bold> (Mally prep. 1094); 500 µm scale bar refers to male genitalia, 200 µm scale bar to posterior phallus apodemes.</p></caption><graphic xmlns:xlink="http://www.w3.org/1999/xlink" xlink:href="zookeys-746-051-g008.jpg" position="float" orientation="portrait" xlink:type="simple" id="oo_192814.jpg"/></fig><fig id="F9" position="float" orientation="portrait"><label>Figures 45–47.</label><caption><p>Female genitalia of <italic><tp:taxon-name><tp:taxon-name-part taxon-name-part-type="genus" reg="Udea">Udea</tp:taxon-name-part></tp:taxon-name></italic> species. <bold>45</bold> <italic><tp:taxon-name><tp:taxon-name-part taxon-name-part-type="genus" reg="Udea">U.</tp:taxon-name-part> <tp:taxon-name-part taxon-name-part-type="species" reg="austriacalis">austriacalis</tp:taxon-name-part></tp:taxon-name></italic> (Mally prep. 1047) <bold>46</bold> <italic><tp:taxon-name><tp:taxon-name-part taxon-name-part-type="genus" reg="Udea">U.</tp:taxon-name-part> <tp:taxon-name-part taxon-name-part-type="species" reg="donzelalis">donzelalis</tp:taxon-name-part></tp:taxon-name></italic> (Mally prep. 1023) <bold>47</bold> <italic><tp:taxon-name><tp:taxon-name-part taxon-name-part-type="genus" reg="Udea">U.</tp:taxon-name-part> <tp:taxon-name-part taxon-name-part-type="species" reg="altaica">altaica</tp:taxon-name-part></tp:taxon-name></italic> (Mally prep. 1084).</p></caption><graphic xmlns:xlink="http://www.w3.org/1999/xlink" xlink:href="zookeys-746-051-g009.jpg" position="float" orientation="portrait" xlink:type="simple" id="oo_192815.jpg"/></fig></tp:treatment-sec><tp:treatment-sec sec-type="Food plants" id="SECID0ECDAK"><title>Food plants.</title><p>Unknown.</p></tp:treatment-sec><tp:treatment-sec sec-type="DNA data" id="SECID0EHDAK"><title>DNA data.</title><p>Unavailable.</p></tp:treatment-sec><tp:treatment-sec><!--Section generated to contain objects referenced in tp:taxon-treatment.--><fig id="F3" position="float" orientation="portrait"><label>Figures 4–5.</label><caption><p>Distribution of investigated specimens of the <italic><tp:taxon-name><tp:taxon-name-part taxon-name-part-type="genus" reg="Udea">Udea</tp:taxon-name-part> <tp:taxon-name-part taxon-name-part-type="species" reg="austriacalis">austriacalis</tp:taxon-name-part></tp:taxon-name></italic> species complex (<bold>4</bold>) and <italic><tp:taxon-name><tp:taxon-name-part taxon-name-part-type="genus" reg="Udea">U.</tp:taxon-name-part> <tp:taxon-name-part taxon-name-part-type="species" reg="rhododendronalis">rhododendronalis</tp:taxon-name-part></tp:taxon-name></italic> (<bold>5</bold>) in Europe <bold>4</bold> <italic><tp:taxon-name><tp:taxon-name-part taxon-name-part-type="genus" reg="Udea">U.</tp:taxon-name-part> <tp:taxon-name-part taxon-name-part-type="species" reg="austriacalis">austriacalis</tp:taxon-name-part></tp:taxon-name></italic> (red), <italic><tp:taxon-name><tp:taxon-name-part taxon-name-part-type="genus" reg="Udea">U.</tp:taxon-name-part> <tp:taxon-name-part taxon-name-part-type="species" reg="donzelalis">donzelalis</tp:taxon-name-part></tp:taxon-name></italic> (green), <italic><tp:taxon-name><tp:taxon-name-part taxon-name-part-type="genus" reg="Udea">U.</tp:taxon-name-part> <tp:taxon-name-part taxon-name-part-type="species" reg="cretacea">cretacea</tp:taxon-name-part></tp:taxon-name></italic> (yellow) <bold>5</bold> <italic><tp:taxon-name><tp:taxon-name-part taxon-name-part-type="genus" reg="Udea">U.</tp:taxon-name-part> <tp:taxon-name-part taxon-name-part-type="species" reg="rhododendronalis">rhododendronalis</tp:taxon-name-part></tp:taxon-name></italic> (blue); altitudes ≥ 1,000 m are marked in increasingly darker grey shades every 500 m.</p></caption><graphic xmlns:xlink="http://www.w3.org/1999/xlink" xlink:href="zookeys-746-051-g003.jpg" position="float" orientation="portrait" xlink:type="simple" id="oo_192809.jpg"/></fig><table-wrap id="T1" position="float" orientation="portrait"><label>Table 1.</label><caption><p>Ratios of length versus breadth of the main signum of female genitalia in selected species of the <italic><tp:taxon-name><tp:taxon-name-part taxon-name-part-type="genus" reg="Udea">Udea</tp:taxon-name-part> <tp:taxon-name-part taxon-name-part-type="species" reg="alpinalis">alpinalis</tp:taxon-name-part></tp:taxon-name></italic> species group.</p></caption><table id="TID0EJRAI" rules="all"><tbody><tr><th rowspan="1" colspan="1">Ratio length to breadth of main signum</th><th rowspan="1" colspan="1">
              <italic><tp:taxon-name><tp:taxon-name-part taxon-name-part-type="genus" reg="Udea">Udea</tp:taxon-name-part> <tp:taxon-name-part taxon-name-part-type="species" reg="austriacalis">austriacalis</tp:taxon-name-part></tp:taxon-name></italic>
               (n = 8)</th><th rowspan="1" colspan="1">
              <italic><tp:taxon-name><tp:taxon-name-part taxon-name-part-type="genus" reg="Udea">U.</tp:taxon-name-part> <tp:taxon-name-part taxon-name-part-type="species" reg="donzelalis">donzelalis</tp:taxon-name-part></tp:taxon-name></italic> (n = 7)</th><th rowspan="1" colspan="1">
              <italic><tp:taxon-name><tp:taxon-name-part taxon-name-part-type="genus" reg="Udea">U.</tp:taxon-name-part> <tp:taxon-name-part taxon-name-part-type="species" reg="altaica">altaica</tp:taxon-name-part></tp:taxon-name></italic> (n = 4)</th></tr><tr><td rowspan="1" colspan="1">
              <bold>minimum</bold>
            </td><td rowspan="1" colspan="1">3.44</td><td rowspan="1" colspan="1">4.06</td><td rowspan="1" colspan="1">3.09</td></tr><tr><td rowspan="1" colspan="1">
              <bold>maximum</bold>
            </td><td rowspan="1" colspan="1">4.375</td><td rowspan="1" colspan="1">5.08</td><td rowspan="1" colspan="1">3.44</td></tr><tr><td rowspan="1" colspan="1">
              <bold>Average</bold>
            </td><td rowspan="1" colspan="1">
              <bold>3.85</bold>
            </td><td rowspan="1" colspan="1">
              <bold>4.56</bold>
            </td><td rowspan="1" colspan="1">
              <bold>3.25</bold>
            </td></tr><tr><td rowspan="1" colspan="1">
              <bold>standard deviation</bold>
            </td><td rowspan="1" colspan="1">0.36</td><td rowspan="1" colspan="1">0.41</td><td rowspan="1" colspan="1">0.15</td></tr></tbody></table></table-wrap></tp:treatment-sec><ref-list><ref id="B39"><mixed-citation xmlns:xlink="http://www.w3.org/1999/xlink" xlink:type="simple">
          <person-group><name name-style="western"><surname>Panigaj</surname><given-names>L</given-names></name><name name-style="western"><surname>Kulfan</surname><given-names>M</given-names></name></person-group> (<year>2012</year>) <article-title>Distribution and bionomics of <italic><tp:taxon-name><tp:taxon-name-part taxon-name-part-type="genus">Udea</tp:taxon-name-part> <tp:taxon-name-part taxon-name-part-type="species">alpinalis</tp:taxon-name-part></tp:taxon-name></italic> (<tp:taxon-name><tp:taxon-name-part taxon-name-part-type="order">Lepidoptera</tp:taxon-name-part></tp:taxon-name>, <tp:taxon-name><tp:taxon-name-part taxon-name-part-type="family">Pyralidae</tp:taxon-name-part></tp:taxon-name>) in western Carpathians (Slovakia).</article-title> <source>Vestnik zoologii, Kyiv</source> <volume>46</volume>(<issue>3</issue>): <fpage>41</fpage>–<lpage>45</lpage>. <ext-link xlink:type="simple" ext-link-type="doi" xlink:href="10.2478/v10058-012-0024-y">https://doi.org/10.2478/v10058-012-0024-y</ext-link></mixed-citation></ref></ref-list></tp:taxon-treatment>
