# Supplementary material for: Deep intraspecific DNA barcode splits and hybridisation in the Udea alpinalis group (Insecta, Lepidoptera, Crambidae) – an integrative revision
Source: Zookeys. 2018 Mar 13;(746):51–90. doi: 10.3897/zookeys.746.22020 (PMC5904419; doi:10.3897/zookeys.746.22020)
Supplement: XML Treatment for Udea juldusalis [file zookeys.746.22020-treatment4.xml]

<!DOCTYPE tp:taxon-treatment
  PUBLIC "-//TaxonX//DTD Taxonomic Treatment Publishing DTD v0 20100105//EN" "tax-treatment-NSO.dtd">
<tp:taxon-treatment xmlns:tp="http://www.plazi.org/taxpub"><tp:treatment-meta><kwd-group><label>Taxon classification</label><kwd><named-content xmlns:xlink="http://www.w3.org/1999/xlink" content-type="kingdom">Animalia</named-content></kwd><kwd><named-content xmlns:xlink="http://www.w3.org/1999/xlink" content-type="order">Lepidoptera</named-content></kwd><kwd><named-content xmlns:xlink="http://www.w3.org/1999/xlink" content-type="family">Crambidae</named-content></kwd></kwd-group><mixed-citation publication-type="journal"><person-group><name><surname>Mally</surname><given-names>Richard</given-names></name><name><surname>Huemer</surname><given-names>Peter</given-names></name><name><surname>Nuss</surname><given-names>Matthias</given-names></name></person-group><article-title>Deep intraspecific DNA barcode splits and hybridisation in the <italic><tp:taxon-name><tp:taxon-name-part taxon-name-part-type="genus" reg="Udea">Udea</tp:taxon-name-part> <tp:taxon-name-part taxon-name-part-type="species" reg="alpinalis">alpinalis</tp:taxon-name-part></tp:taxon-name></italic> group (<tp:taxon-name><tp:taxon-name-part taxon-name-part-type="class">Insecta</tp:taxon-name-part></tp:taxon-name>, <tp:taxon-name><tp:taxon-name-part taxon-name-part-type="order">Lepidoptera</tp:taxon-name-part></tp:taxon-name>, <tp:taxon-name><tp:taxon-name-part taxon-name-part-type="family">Crambidae</tp:taxon-name-part></tp:taxon-name>) – an integrative revision</article-title><source>Zookeys</source><day>13</day><month>3</month><year>2018</year><volume>2018</volume><issue>746</issue><fpage>51</fpage><lpage>90</lpage><pub-id pub-id-type="doi">10.3897/zookeys.746.22020</pub-id></mixed-citation></tp:treatment-meta><tp:nomenclature><tp:taxon-name>
              <tp:taxon-name-part taxon-name-part-type="genus" reg="Udea">Udea</tp:taxon-name-part>
              <tp:taxon-name-part taxon-name-part-type="species" reg="juldusalis">juldusalis</tp:taxon-name-part>
            </tp:taxon-name><tp:taxon-authority>(Zerny, 1914)</tp:taxon-authority><tp:taxon-status xmlns:xlink="http://www.w3.org/1999/xlink" xlink:type="simple">stat. n.</tp:taxon-status><xref ref-type="fig" rid="F1">Figs 1</xref><xref ref-type="fig" rid="F4">, 6</xref><xref ref-type="fig" rid="F6">, 19–20</xref><xref ref-type="fig" rid="F8">, 38–41</xref><!--PageBreak--><tp:nomenclature-citation-list><tp:nomenclature-citation><tp:taxon-name>
                  <tp:taxon-name-part taxon-name-part-type="genus" reg="Pyrausta">Pyrausta</tp:taxon-name-part> <tp:taxon-name-part taxon-name-part-type="species" reg="austriacalis">austriacalis</tp:taxon-name-part></tp:taxon-name><comment>v. <tp:taxon-name><tp:taxon-name-part taxon-name-part-type="genus" reg="Udea"/><tp:taxon-name-part taxon-name-part-type="species" reg="juldusalis">juldusalis</tp:taxon-name-part></tp:taxon-name> Zerny, 1914: 335.</comment></tp:nomenclature-citation></tp:nomenclature-citation-list></tp:nomenclature><tp:treatment-sec sec-type="type locality" id="SECID0EZFAK"><title>Type locality.</title><p>China, Xinjiang, Tian Shan, Yulduz mountains.</p></tp:treatment-sec><tp:treatment-sec sec-type="material" id="SECID0E5FAK"><title>Material examined.</title><p>
              <bold>Type specimens. Lectotype</bold> ♂ “Asia centr. | Thian-Schan | Juldus Geb. | Coll.Wagner”, [handwritten] “P. austriacalis | v. juldusalis | Zerny ♂ [in red] Type”, Mally prep. no. 1082 (NMW); <bold>Paralectotype</bold> ♂ [handwritten] “Thian-Schan | Juldus Geb | Coll. Wagner”, Mally prep. no. 1081 (NMW).</p></tp:treatment-sec><tp:treatment-sec sec-type="material" id="SECID0E1GAK"><title>Additional material.</title><p>
              <bold>CHINA.</bold> 1♂ [handwritten] “Pyrausta | Plumbealis | v. Juldusalis | Juldus BH.”, Mally prep. no. 1089 (<named-content xmlns:xlink="http://www.w3.org/1999/xlink" content-type="dwc:institutional_code" xlink:type="simple">ZMHB</named-content>); <bold>KYRGYZSTAN.</bold> 1♂ “Kyrgyzstan, Ysyk-Kol, Chong Oruktu, 42.796 77.86, 1900 m, 22-Jun-1998, L. Kuehne”, [light green label] “DNA Barcode | BC <named-content xmlns:xlink="http://www.w3.org/1999/xlink" content-type="dwc:institutional_code" xlink:type="simple">MTD</named-content> 00522”, Mally prep. no. 1126 (<named-content xmlns:xlink="http://www.w3.org/1999/xlink" content-type="dwc:institutional_code" xlink:type="simple">MTD</named-content>); <bold>KAZAKHSTAN.</bold> 1♂ “Kazakhstan, Almaty Oblysy, Zailijskij Alatau, Turgen valley, 43.217 77.867, 2660 m, 19-Jun-2000, M. Nuss” [light green label] “DNA Barcode | BC <named-content xmlns:xlink="http://www.w3.org/1999/xlink" content-type="dwc:institutional_code" xlink:type="simple">MTD</named-content> 00523”, Nuss prep. no. 1127 (<named-content xmlns:xlink="http://www.w3.org/1999/xlink" content-type="dwc:institutional_code" xlink:type="simple">MTD</named-content>).</p></tp:treatment-sec><tp:treatment-sec sec-type="diagnosis" id="SECID0EFIAK"><title>Diagnosis.</title><p>
              <italic><tp:taxon-name><tp:taxon-name-part taxon-name-part-type="genus" reg="Udea">Udea</tp:taxon-name-part> <tp:taxon-name-part taxon-name-part-type="species" reg="juldusalis">juldusalis</tp:taxon-name-part></tp:taxon-name></italic> has a wing maculation similar to that of <italic><tp:taxon-name><tp:taxon-name-part taxon-name-part-type="genus" reg="Udea">U.</tp:taxon-name-part> <tp:taxon-name-part taxon-name-part-type="species" reg="altaica">altaica</tp:taxon-name-part></tp:taxon-name></italic>, <italic><tp:taxon-name><tp:taxon-name-part taxon-name-part-type="genus" reg="Udea">U.</tp:taxon-name-part> <tp:taxon-name-part taxon-name-part-type="species" reg="plumbalis">plumbalis</tp:taxon-name-part></tp:taxon-name></italic>, <italic><tp:taxon-name><tp:taxon-name-part taxon-name-part-type="genus" reg="Udea">U.</tp:taxon-name-part> <tp:taxon-name-part taxon-name-part-type="species" reg="uliginosalis">uliginosalis</tp:taxon-name-part></tp:taxon-name></italic> and untypically maculated specimens of <italic><tp:taxon-name><tp:taxon-name-part taxon-name-part-type="genus" reg="Udea">U.</tp:taxon-name-part> <tp:taxon-name-part taxon-name-part-type="species" reg="alpinalis">alpinalis</tp:taxon-name-part></tp:taxon-name></italic> (see Fig. <xref ref-type="fig" rid="F3">4</xref> in <xref ref-type="bibr" rid="B39">Panigaj and Kulfan 2012</xref>). It can be distinguished from <italic><tp:taxon-name><tp:taxon-name-part taxon-name-part-type="genus" reg="Udea">U.</tp:taxon-name-part> <tp:taxon-name-part taxon-name-part-type="species" reg="uliginosalis">uliginosalis</tp:taxon-name-part></tp:taxon-name></italic> by the minute proximal outer spur of the hindleg, which is well developed in <italic><tp:taxon-name><tp:taxon-name-part taxon-name-part-type="genus" reg="Udea">U.</tp:taxon-name-part> <tp:taxon-name-part taxon-name-part-type="species" reg="uliginosalis">uliginosalis</tp:taxon-name-part></tp:taxon-name></italic> and about half to two thirds the length of its proximal inner spur; furthermore, <italic><tp:taxon-name><tp:taxon-name-part taxon-name-part-type="genus" reg="Udea">U.</tp:taxon-name-part> <tp:taxon-name-part taxon-name-part-type="species" reg="uliginosalis">uliginosalis</tp:taxon-name-part></tp:taxon-name></italic> has a large hooked spine on the posterior phallus apodeme, whereas the posterior phallus apodeme carries a small dentate ridge-like process in <italic><tp:taxon-name><tp:taxon-name-part taxon-name-part-type="genus" reg="Udea">U.</tp:taxon-name-part> <tp:taxon-name-part taxon-name-part-type="species" reg="juldusalis">juldusalis</tp:taxon-name-part></tp:taxon-name></italic>. <italic><tp:taxon-name><tp:taxon-name-part taxon-name-part-type="genus" reg="Udea">Udea</tp:taxon-name-part> <tp:taxon-name-part taxon-name-part-type="species" reg="altaica">altaica</tp:taxon-name-part></tp:taxon-name></italic> specimens have lighter forewings dorsally and ventrally, and the proximal section of the postmedial line is a diffuse, though well visible brown arch in both sexes. <italic><tp:taxon-name><tp:taxon-name-part taxon-name-part-type="genus" reg="Udea">Udea</tp:taxon-name-part> <tp:taxon-name-part taxon-name-part-type="species" reg="plumbalis">plumbalis</tp:taxon-name-part></tp:taxon-name></italic> has darker, broader and more rounded fore- and hindwings (at least in the male). <italic><tp:taxon-name><tp:taxon-name-part taxon-name-part-type="genus" reg="Udea">Udea</tp:taxon-name-part> <tp:taxon-name-part taxon-name-part-type="species" reg="alpinalis">alpinalis</tp:taxon-name-part></tp:taxon-name></italic> is distinguished by the dark subterminal band on the hindwings’ dorsal and ventral side that contrasts with the white inner hindwing area. The COI sequences (DNA Barcode) of <italic><tp:taxon-name><tp:taxon-name-part taxon-name-part-type="genus" reg="Udea">U.</tp:taxon-name-part> <tp:taxon-name-part taxon-name-part-type="species" reg="juldusalis">juldusalis</tp:taxon-name-part></tp:taxon-name></italic> are unique and not shared with any other DNA-barcoded organism, and the nearest neighbour is <italic><tp:taxon-name><tp:taxon-name-part taxon-name-part-type="genus" reg="Udea">U.</tp:taxon-name-part> <tp:taxon-name-part taxon-name-part-type="species" reg="uliginosalis">uliginosalis</tp:taxon-name-part></tp:taxon-name></italic> with a minimum of 2.86 % p-distance.</p></tp:treatment-sec><tp:treatment-sec sec-type="redescription" id="SECID0ENNAK"><title>Redescription.</title><p>
              <italic>Head</italic>. Frons and vertex covered with cream-white scales; frons evenly convex, covered with beige to light brown scales; labial palps projecting forward, third segment pointed, palps covered with beige scales, outer sides of labial palps’ sec<!--PageBreak--><!--PageBreak-->ond and third segment brown; maxillary palps brown on outside, cream-white on the inside apart from subapical area with brown scaling; compound eyes hemispherical; proboscis well developed, its base covered in brown and greyish scales; antennae filiform, dorsal side covered in beige scales, anterior side in males densely covered with cilia shorter than the basal antennal radius, shorter still in females, antennal length approx. 50% of forewing length in males, females unknown; ocellus posterior to antenna base.</p><p>
              <italic>Thorax</italic>. As for <italic><tp:taxon-name><tp:taxon-name-part taxon-name-part-type="genus" reg="Udea">U.</tp:taxon-name-part> <tp:taxon-name-part taxon-name-part-type="species" reg="austriacalis">austriacalis</tp:taxon-name-part></tp:taxon-name></italic>, apart from: greyish brown ground colour; hindlegs and outer side of fore- and midlegs cream-white, inner side of fore- and midleg brown; proximal pair of metatarsal spurs with outer spur minute and inner spur long, distal pair about half the length of the proximal inner spur, distal inner spur a bit longer than distal outer spur.</p><p>
              <italic>Wings</italic>. Forewing length 13–14 mm in males, females unknown. Males with single frenulum bristle. Forewing dorsal side pale brownish to brownish yellow white, somewhat darker between cell and costa; veins delimiting cell pale brown; outer medial area behind cell cream white and clear, intersected by the brownish coloured veins R5, M1–3 and Cu1, outer margin of cream white area sharply defined by postmedial line; postmedial line slightly darker than brown ground colour, indistinct at anterior and posterior wing margins, smoothly curving around whitish area of medial wing; outer wing margin with two thin brownish lines separated by a thin yellowish cream-white line; distal part of fringe pale whitish. Hindwing dorsal side with dirty white to brownish ground colour, intersected by the brown-tinted veins; a broad brown subterminal band along the outer margin, blurrily demarcated from the somewhat lighter inner area; hindwing outer margin with a thin yellowish line between subterminal band and brownish basal half of fringe; distal half of fringe whitish. Forewing ventral side homogenous brown, subcostal area and veins delimiting the cell somewhat darker; more or less prominent white line along costal side of cell; outer wing margin and fringe as on dorsal side. Hindwing ventral side with dirty white basal and central area, intersected by the brown-tinted veins; brown subterminal band more prominent and clearly marked-off from the inner area; outer wing margin and fringe as on dorsal side.</p><p>
              <italic>Abdomen</italic>. As for <italic><tp:taxon-name><tp:taxon-name-part taxon-name-part-type="genus" reg="Udea">U.</tp:taxon-name-part> <tp:taxon-name-part taxon-name-part-type="species" reg="austriacalis">austriacalis</tp:taxon-name-part></tp:taxon-name></italic>, apart from: abdomen pale grey dorsally, dark grey ventrally; distal segment margins on dorsal side cream white, scales on terminal segment pale yellow.</p><p>
              <italic>Male genitalia</italic>. (Figs <xref ref-type="fig" rid="F8">38–41</xref>) As for <italic><tp:taxon-name><tp:taxon-name-part taxon-name-part-type="genus" reg="Udea">U.</tp:taxon-name-part> <tp:taxon-name-part taxon-name-part-type="species" reg="austriacalis">austriacalis</tp:taxon-name-part></tp:taxon-name></italic>, apart from: vinculum ventrally forming a roundly V-shaped saccus with a prominent ventromedial keel; juxta nearly rhombical to broad drop-shaped, apex sharply two-pointed with a narrow V-shaped medial incision ca. 1/4 of the juxta length; valva long, relatively broad, slightly tapering towards apex; costa concave, evenly tapering towards apex, surface sparsely studded with thin long simple chaetae; sacculus broad, roughly rectangular, dorsodistal edge close to fibula base, ventrodistal part concavely curving towards ventral valva edge; ventral valva edge straight from mid-sacculus to valva subapex, with a very slight bulge in the area where the fibula is pointing to; valva apex evenly rounded; elongate, apically tapering, strongly sclerotised fibula directed towards the distal sacculus, fibula base <!--PageBreak-->somewhat constricted, apical half narrowed to a pointed, ventrad curved claw; right posterior phallus apodeme forming a sclerotised spatulate lobe with a central raised ridge bearing two small, laterally protruding teeth at its posterior end, sometimes with one or two additional, much smaller teeth posterior to the larger ones.</p></tp:treatment-sec><tp:treatment-sec sec-type="Female genitalia" id="SECID0EPPAK"><title>Female genitalia.</title><p>Unknown.</p></tp:treatment-sec><tp:treatment-sec sec-type="Immature stages" id="SECID0EUPAK"><title>Immature stages.</title><p>Unknown.</p><!--PageBreak--></tp:treatment-sec><tp:treatment-sec sec-type="distribution" id="SECID0E1PAK"><title>Distribution.</title><p>The species is known from the Küngöy Ala-Too (Kungey Alatau) Range in Kazakhstan and Kyrgyzstan, and from the Yulduz mountains in NW China; both mountain ranges are part of the Tian Shan mountain system (Fig. <xref ref-type="fig" rid="F4">6</xref>).</p></tp:treatment-sec><tp:treatment-sec sec-type="Food plants" id="SECID0EEQAK"><title>Food plants.</title><p>Unknown.</p></tp:treatment-sec><tp:treatment-sec sec-type="DNA data" id="SECID0EJQAK"><title>DNA data.</title><p>See Table <xref ref-type="table" rid="T2">2</xref>. On BOLD, <italic><tp:taxon-name><tp:taxon-name-part taxon-name-part-type="genus" reg="Udea">U.</tp:taxon-name-part> <tp:taxon-name-part taxon-name-part-type="species" reg="juldusalis">juldusalis</tp:taxon-name-part></tp:taxon-name></italic> is represented by the BIN AAO4297. The two available DNA Barcodes are identical with each other. The nearest COI Barcode neighbour is <italic><tp:taxon-name><tp:taxon-name-part taxon-name-part-type="genus" reg="Udea">U.</tp:taxon-name-part> <tp:taxon-name-part taxon-name-part-type="species" reg="uliginosalis">uliginosalis</tp:taxon-name-part></tp:taxon-name></italic> with 2.86–4.29 % p-distance (see Tab. <xref ref-type="table" rid="T3">3</xref>); the next-closest neighbour is <italic><tp:taxon-name><tp:taxon-name-part taxon-name-part-type="genus" reg="Udea">U.</tp:taxon-name-part> <tp:taxon-name-part taxon-name-part-type="species" reg="alpinalis">alpinalis</tp:taxon-name-part></tp:taxon-name></italic> with 3.33–4.29 % p-distance.</p></tp:treatment-sec><tp:treatment-sec><!--Section generated to contain objects referenced in tp:taxon-treatment.--><fig id="F1" position="float" orientation="portrait"><label>Figure 1.</label><caption><p>Maximum Likelihood analysis of COI Barcode data of the <italic><tp:taxon-name><tp:taxon-name-part taxon-name-part-type="genus" reg="Udea">Udea</tp:taxon-name-part> <tp:taxon-name-part taxon-name-part-type="species" reg="alpinalis">alpinalis</tp:taxon-name-part></tp:taxon-name></italic> species group. Numbers on branches represent bootstrap values of ≥ 50 % inferred from 1,000 replicates, scale bar represents substitutions per site.</p></caption><graphic xmlns:xlink="http://www.w3.org/1999/xlink" xlink:href="zookeys-746-051-g001.jpg" position="float" orientation="portrait" xlink:type="simple" id="oo_192807.jpg"/></fig><fig id="F4" position="float" orientation="portrait"><label>Figure 6.</label><caption><p>Distribution of investigated specimens of <italic><tp:taxon-name><tp:taxon-name-part taxon-name-part-type="genus" reg="Udea">Udea</tp:taxon-name-part> <tp:taxon-name-part taxon-name-part-type="species" reg="juldusalis">juldusalis</tp:taxon-name-part></tp:taxon-name></italic> (blue), <italic><tp:taxon-name><tp:taxon-name-part taxon-name-part-type="genus" reg="Udea">U.</tp:taxon-name-part> <tp:taxon-name-part taxon-name-part-type="species" reg="altaica">altaica</tp:taxon-name-part></tp:taxon-name></italic> (red) and <italic><tp:taxon-name><tp:taxon-name-part taxon-name-part-type="genus" reg="Udea">U.</tp:taxon-name-part> <tp:taxon-name-part taxon-name-part-type="species" reg="plumbalis">plumbalis</tp:taxon-name-part></tp:taxon-name></italic> (yellow) in Central Asia; altitudes ³ 1,000 m are marked in increasingly darker grey shades every 500 m, altitudes ³ 4,000 m are in black. Note that the eastern locality of <italic><tp:taxon-name><tp:taxon-name-part taxon-name-part-type="genus" reg="Udea">U.</tp:taxon-name-part> <tp:taxon-name-part taxon-name-part-type="species" reg="juldusalis">juldusalis</tp:taxon-name-part></tp:taxon-name></italic> and the localities of <italic><tp:taxon-name><tp:taxon-name-part taxon-name-part-type="genus" reg="Udea">U.</tp:taxon-name-part> <tp:taxon-name-part taxon-name-part-type="species" reg="altaica">altaica</tp:taxon-name-part></tp:taxon-name></italic> and <italic><tp:taxon-name><tp:taxon-name-part taxon-name-part-type="genus" reg="Udea">U.</tp:taxon-name-part> <tp:taxon-name-part taxon-name-part-type="species" reg="plumbalis">plumbalis</tp:taxon-name-part></tp:taxon-name></italic> are only approximations of the type localities.</p></caption><graphic xmlns:xlink="http://www.w3.org/1999/xlink" xlink:href="zookeys-746-051-g004.jpg" position="float" orientation="portrait" xlink:type="simple" id="oo_192810.jpg"/></fig><fig id="F6" position="float" orientation="portrait"><label>Figures 15–22.</label><caption><p>Adult specimens of <italic><tp:taxon-name><tp:taxon-name-part taxon-name-part-type="genus" reg="Udea">Udea</tp:taxon-name-part></tp:taxon-name></italic> species. <bold>15–18</bold> <italic><tp:taxon-name><tp:taxon-name-part taxon-name-part-type="genus" reg="Udea">U.</tp:taxon-name-part> <tp:taxon-name-part taxon-name-part-type="species" reg="altaica">altaica</tp:taxon-name-part></tp:taxon-name></italic> <bold>15–16</bold> male, dorsal (<bold>15</bold>) and ventral (<bold>16</bold>) <bold>17–18</bold> Lectotype (<named-content xmlns:xlink="http://www.w3.org/1999/xlink" content-type="dwc:institutional_code" xlink:type="simple">NHMW</named-content>) female, dorsal (<bold>17</bold>) and ventral (<bold>18</bold>) <bold>19–20</bold> <italic><tp:taxon-name><tp:taxon-name-part taxon-name-part-type="genus" reg="Udea">U.</tp:taxon-name-part> <tp:taxon-name-part taxon-name-part-type="species" reg="juldusalis">juldusalis</tp:taxon-name-part></tp:taxon-name></italic> Lectotype (<named-content xmlns:xlink="http://www.w3.org/1999/xlink" content-type="dwc:institutional_code" xlink:type="simple">NHMW</named-content>) male, dorsal (<bold>19</bold>) and ventral (<bold>20</bold>) <bold>21–22</bold> <italic><tp:taxon-name><tp:taxon-name-part taxon-name-part-type="genus" reg="Udea">U.</tp:taxon-name-part> <tp:taxon-name-part taxon-name-part-type="species" reg="plumbalis">plumbalis</tp:taxon-name-part></tp:taxon-name></italic> Holotype (<named-content xmlns:xlink="http://www.w3.org/1999/xlink" content-type="dwc:institutional_code" xlink:type="simple">NHMW</named-content>) male, dorsal (<bold>21</bold>) and ventral (<bold>22</bold>). Scale bar: 500 µm.</p></caption><graphic xmlns:xlink="http://www.w3.org/1999/xlink" xlink:href="zookeys-746-051-g006.jpg" position="float" orientation="portrait" xlink:type="simple" id="oo_192812.jpg"/></fig><fig id="F8" position="float" orientation="portrait"><label>Figures 36–44.</label><caption><p>Male genitalia of <italic><tp:taxon-name><tp:taxon-name-part taxon-name-part-type="genus" reg="Udea">Udea</tp:taxon-name-part></tp:taxon-name></italic> species. <bold>36–37</bold> <italic><tp:taxon-name><tp:taxon-name-part taxon-name-part-type="genus" reg="Udea">U.</tp:taxon-name-part> <tp:taxon-name-part taxon-name-part-type="species" reg="altaica">altaica</tp:taxon-name-part></tp:taxon-name></italic> (Mally prep. 1090) <bold>36</bold> male genitalia <bold>37</bold> posterior phallus apodeme <bold>38–41</bold> <italic><tp:taxon-name><tp:taxon-name-part taxon-name-part-type="genus" reg="Udea">U.</tp:taxon-name-part> <tp:taxon-name-part taxon-name-part-type="species" reg="juldusalis">juldusalis</tp:taxon-name-part></tp:taxon-name></italic> <bold>38</bold> male genitalia, Paralectotype (Mally prep. 1081) <bold>39–41</bold> posterior phallus apodeme <bold>39</bold> Paralectotype (Mally prep. 1081) <bold>40</bold> Lectotype (Mally prep. 1082) <bold>41</bold> (Mally prep. 1089) <bold>42–44</bold> <italic><tp:taxon-name><tp:taxon-name-part taxon-name-part-type="genus" reg="Udea">U.</tp:taxon-name-part> <tp:taxon-name-part taxon-name-part-type="species" reg="plumbalis">plumbalis</tp:taxon-name-part></tp:taxon-name></italic> <bold>42</bold> male genitalia, Holotype (Mally prep. 1083) <bold>43–44</bold> posterior phallus apodeme <bold>43</bold> Holotype (Mally prep. 1083) <bold>44</bold> (Mally prep. 1094); 500 µm scale bar refers to male genitalia, 200 µm scale bar to posterior phallus apodemes.</p></caption><graphic xmlns:xlink="http://www.w3.org/1999/xlink" xlink:href="zookeys-746-051-g008.jpg" position="float" orientation="portrait" xlink:type="simple" id="oo_192814.jpg"/></fig><fig id="F3" position="float" orientation="portrait"><label>Figures 4–5.</label><caption><p>Distribution of investigated specimens of the <italic><tp:taxon-name><tp:taxon-name-part taxon-name-part-type="genus" reg="Udea">Udea</tp:taxon-name-part> <tp:taxon-name-part taxon-name-part-type="species" reg="austriacalis">austriacalis</tp:taxon-name-part></tp:taxon-name></italic> species complex (<bold>4</bold>) and <italic><tp:taxon-name><tp:taxon-name-part taxon-name-part-type="genus" reg="Udea">U.</tp:taxon-name-part> <tp:taxon-name-part taxon-name-part-type="species" reg="rhododendronalis">rhododendronalis</tp:taxon-name-part></tp:taxon-name></italic> (<bold>5</bold>) in Europe <bold>4</bold> <italic><tp:taxon-name><tp:taxon-name-part taxon-name-part-type="genus" reg="Udea">U.</tp:taxon-name-part> <tp:taxon-name-part taxon-name-part-type="species" reg="austriacalis">austriacalis</tp:taxon-name-part></tp:taxon-name></italic> (red), <italic><tp:taxon-name><tp:taxon-name-part taxon-name-part-type="genus" reg="Udea">U.</tp:taxon-name-part> <tp:taxon-name-part taxon-name-part-type="species" reg="donzelalis">donzelalis</tp:taxon-name-part></tp:taxon-name></italic> (green), <italic><tp:taxon-name><tp:taxon-name-part taxon-name-part-type="genus" reg="Udea">U.</tp:taxon-name-part> <tp:taxon-name-part taxon-name-part-type="species" reg="cretacea">cretacea</tp:taxon-name-part></tp:taxon-name></italic> (yellow) <bold>5</bold> <italic><tp:taxon-name><tp:taxon-name-part taxon-name-part-type="genus" reg="Udea">U.</tp:taxon-name-part> <tp:taxon-name-part taxon-name-part-type="species" reg="rhododendronalis">rhododendronalis</tp:taxon-name-part></tp:taxon-name></italic> (blue); altitudes ≥ 1,000 m are marked in increasingly darker grey shades every 500 m.</p></caption><graphic xmlns:xlink="http://www.w3.org/1999/xlink" xlink:href="zookeys-746-051-g003.jpg" position="float" orientation="portrait" xlink:type="simple" id="oo_192809.jpg"/></fig><table-wrap id="T2" position="float" orientation="portrait"><label>Table 2.</label><caption><p>Origin and gene sequence data of the genetically investigated <italic><tp:taxon-name><tp:taxon-name-part taxon-name-part-type="genus" reg="Udea">Udea</tp:taxon-name-part></tp:taxon-name></italic> material.</p></caption><table id="TID0E6VAI" rules="all"><tbody><tr><th rowspan="1" colspan="1">species</th><th rowspan="1" colspan="1">Origin</th><th rowspan="1" colspan="1">BOLD sample no.</th><th rowspan="1" colspan="1">DNA extraction no.</th><th rowspan="1" colspan="1">COI accession no.</th><th rowspan="1" colspan="1">
                <abbrev xmlns:xlink="http://www.w3.org/1999/xlink" xlink:title="Elongation Factor 1-alpha" id="ABBRID0EHNAE" xlink:type="simple">EF1a</abbrev> accession no.</th><th rowspan="1" colspan="1">wingless accession no.</th></tr><tr><td rowspan="17" colspan="1">
              <bold><italic><tp:taxon-name><tp:taxon-name-part taxon-name-part-type="genus" reg="Udea">U.</tp:taxon-name-part> <tp:taxon-name-part taxon-name-part-type="species" reg="austriacalis">austriacalis</tp:taxon-name-part></tp:taxon-name></italic></bold>
            </td><td rowspan="1" colspan="1">Austria, Carinthia</td><td rowspan="1" colspan="1">
                <named-content xmlns:xlink="http://www.w3.org/1999/xlink" content-type="dwc:institutional_code" xlink:type="simple">TLMF</named-content> Lep 00837</td><td rowspan="1" colspan="1">
                <named-content xmlns:xlink="http://www.w3.org/1999/xlink" content-type="dwc:institutional_code" xlink:type="simple">ZMBN</named-content> Lep419</td><td rowspan="1" colspan="1"><ext-link xmlns:xlink="http://www.w3.org/1999/xlink" ext-link-type="gen" xlink:href="HQ968213" xlink:type="simple">HQ968213</ext-link></td><td rowspan="1" colspan="1"><ext-link xmlns:xlink="http://www.w3.org/1999/xlink" ext-link-type="gen" xlink:href="MG523969" xlink:type="simple">MG523969</ext-link></td><td rowspan="1" colspan="1"><ext-link xmlns:xlink="http://www.w3.org/1999/xlink" ext-link-type="gen" xlink:href="MG523989" xlink:type="simple">MG523989</ext-link></td></tr><tr><td rowspan="1" colspan="1">Macedonia, Mavrovo Nat. Park</td><td rowspan="1" colspan="1">
                <named-content xmlns:xlink="http://www.w3.org/1999/xlink" content-type="dwc:institutional_code" xlink:type="simple">TLMF</named-content> Lep 05069</td><td rowspan="1" colspan="1">
                <named-content xmlns:xlink="http://www.w3.org/1999/xlink" content-type="dwc:institutional_code" xlink:type="simple">ZMBN</named-content> Lep420</td><td rowspan="1" colspan="1"><ext-link xmlns:xlink="http://www.w3.org/1999/xlink" ext-link-type="gen" xlink:href="KX042511" xlink:type="simple">KX042511</ext-link></td><td rowspan="1" colspan="1">–</td><td rowspan="1" colspan="1"><ext-link xmlns:xlink="http://www.w3.org/1999/xlink" ext-link-type="gen" xlink:href="MG523990" xlink:type="simple">MG523990</ext-link></td></tr><tr><td rowspan="1" colspan="1">Italy, South Tyrol</td><td rowspan="1" colspan="1">BC <named-content xmlns:xlink="http://www.w3.org/1999/xlink" content-type="dwc:institutional_code" xlink:type="simple">MTD</named-content> 00758</td><td rowspan="1" colspan="1">
                <named-content xmlns:xlink="http://www.w3.org/1999/xlink" content-type="dwc:institutional_code" xlink:type="simple">ZMBN</named-content> Lep421</td><td rowspan="1" colspan="1"><ext-link xmlns:xlink="http://www.w3.org/1999/xlink" ext-link-type="gen" xlink:href="JF852277" xlink:type="simple">JF852277</ext-link></td><td rowspan="1" colspan="1"><ext-link xmlns:xlink="http://www.w3.org/1999/xlink" ext-link-type="gen" xlink:href="MG523970" xlink:type="simple">MG523970</ext-link></td><td rowspan="1" colspan="1"><ext-link xmlns:xlink="http://www.w3.org/1999/xlink" ext-link-type="gen" xlink:href="MG523991" xlink:type="simple">MG523991</ext-link></td></tr><tr><td rowspan="1" colspan="1">Italy, Belluno</td><td rowspan="1" colspan="1">
                <named-content xmlns:xlink="http://www.w3.org/1999/xlink" content-type="dwc:institutional_code" xlink:type="simple">TLMF</named-content> Lep 00570</td><td rowspan="1" colspan="1">
                <named-content xmlns:xlink="http://www.w3.org/1999/xlink" content-type="dwc:institutional_code" xlink:type="simple">ZMBN</named-content> Lep422</td><td rowspan="1" colspan="1"><ext-link xmlns:xlink="http://www.w3.org/1999/xlink" ext-link-type="gen" xlink:href="HM381412" xlink:type="simple">HM381412</ext-link></td><td rowspan="1" colspan="1"><ext-link xmlns:xlink="http://www.w3.org/1999/xlink" ext-link-type="gen" xlink:href="MG523971" xlink:type="simple">MG523971</ext-link></td><td rowspan="1" colspan="1"><ext-link xmlns:xlink="http://www.w3.org/1999/xlink" ext-link-type="gen" xlink:href="MG523992" xlink:type="simple">MG523992</ext-link></td></tr><tr><td rowspan="1" colspan="1">Italy, Cuneo</td><td rowspan="1" colspan="1">
                <named-content xmlns:xlink="http://www.w3.org/1999/xlink" content-type="dwc:institutional_code" xlink:type="simple">TLMF</named-content> Lep 00971</td><td rowspan="1" colspan="1">
                <named-content xmlns:xlink="http://www.w3.org/1999/xlink" content-type="dwc:institutional_code" xlink:type="simple">ZMBN</named-content> Lep423</td><td rowspan="1" colspan="1"><ext-link xmlns:xlink="http://www.w3.org/1999/xlink" ext-link-type="gen" xlink:href="HM381536" xlink:type="simple">HM381536</ext-link></td><td rowspan="1" colspan="1"><ext-link xmlns:xlink="http://www.w3.org/1999/xlink" ext-link-type="gen" xlink:href="MG523972" xlink:type="simple">MG523972</ext-link></td><td rowspan="1" colspan="1"><ext-link xmlns:xlink="http://www.w3.org/1999/xlink" ext-link-type="gen" xlink:href="MG523993" xlink:type="simple">MG523993</ext-link></td></tr><tr><td rowspan="1" colspan="1">Italy, Piedmont</td><td rowspan="1" colspan="1">BC <named-content xmlns:xlink="http://www.w3.org/1999/xlink" content-type="dwc:institutional_code" xlink:type="simple">MTD</named-content> 01617</td><td rowspan="1" colspan="1">
                <named-content xmlns:xlink="http://www.w3.org/1999/xlink" content-type="dwc:institutional_code" xlink:type="simple">ZMBN</named-content> Lep424</td><td rowspan="1" colspan="1"><ext-link xmlns:xlink="http://www.w3.org/1999/xlink" ext-link-type="gen" xlink:href="MG191924" xlink:type="simple">MG191924</ext-link></td><td rowspan="1" colspan="1">–</td><td rowspan="1" colspan="1">–</td></tr><tr><td rowspan="1" colspan="1">Italy, South Tyrol</td><td rowspan="1" colspan="1">–</td><td rowspan="1" colspan="1">
                <named-content xmlns:xlink="http://www.w3.org/1999/xlink" content-type="dwc:institutional_code" xlink:type="simple">MTD</named-content> Lep238</td><td rowspan="1" colspan="1"><ext-link xmlns:xlink="http://www.w3.org/1999/xlink" ext-link-type="gen" xlink:href="JF497036" xlink:type="simple">JF497036</ext-link></td><td rowspan="1" colspan="1"><ext-link xmlns:xlink="http://www.w3.org/1999/xlink" ext-link-type="gen" xlink:href="MG523942" xlink:type="simple">MG523942</ext-link></td><td rowspan="1" colspan="1">–</td></tr><tr><td rowspan="1" colspan="1">Italy, South Tyrol</td><td rowspan="1" colspan="1">–</td><td rowspan="1" colspan="1">MTDLep292</td><td rowspan="1" colspan="1">–</td><td rowspan="1" colspan="1"><ext-link xmlns:xlink="http://www.w3.org/1999/xlink" ext-link-type="gen" xlink:href="MH078064" xlink:type="simple">MH078064</ext-link></td><td rowspan="1" colspan="1"><ext-link xmlns:xlink="http://www.w3.org/1999/xlink" ext-link-type="gen" xlink:href="JF497077" xlink:type="simple">JF497077</ext-link></td></tr><tr><td rowspan="1" colspan="1">Italy, Cuneo</td><td rowspan="1" colspan="1">–</td><td rowspan="1" colspan="1">
                <named-content xmlns:xlink="http://www.w3.org/1999/xlink" content-type="dwc:institutional_code" xlink:type="simple">MTD</named-content> Lep960</td><td rowspan="1" colspan="1"><ext-link xmlns:xlink="http://www.w3.org/1999/xlink" ext-link-type="gen" xlink:href="MG523926" xlink:type="simple">MG523926</ext-link></td><td rowspan="1" colspan="1"><ext-link xmlns:xlink="http://www.w3.org/1999/xlink" ext-link-type="gen" xlink:href="MG523946" xlink:type="simple">MG523946</ext-link></td><td rowspan="1" colspan="1">–</td></tr><tr><td rowspan="1" colspan="1">France, Alpes-Maritimes</td><td rowspan="1" colspan="1">
                <named-content xmlns:xlink="http://www.w3.org/1999/xlink" content-type="dwc:institutional_code" xlink:type="simple">TLMF</named-content> Lep 00988</td><td rowspan="1" colspan="1">
                <named-content xmlns:xlink="http://www.w3.org/1999/xlink" content-type="dwc:institutional_code" xlink:type="simple">MTD</named-content> Lep961</td><td rowspan="1" colspan="1"><ext-link xmlns:xlink="http://www.w3.org/1999/xlink" ext-link-type="gen" xlink:href="HQ968447" xlink:type="simple">HQ968447</ext-link></td><td rowspan="1" colspan="1"><ext-link xmlns:xlink="http://www.w3.org/1999/xlink" ext-link-type="gen" xlink:href="MG523947" xlink:type="simple">MG523947</ext-link></td><td rowspan="1" colspan="1">–</td></tr><tr><td rowspan="1" colspan="1">France, Basses-Alpes</td><td rowspan="1" colspan="1">–</td><td rowspan="1" colspan="1">
                <named-content xmlns:xlink="http://www.w3.org/1999/xlink" content-type="dwc:institutional_code" xlink:type="simple">MTD</named-content> Lep962</td><td rowspan="1" colspan="1"><ext-link xmlns:xlink="http://www.w3.org/1999/xlink" ext-link-type="gen" xlink:href="MG523927" xlink:type="simple">MG523927</ext-link></td><td rowspan="1" colspan="1">–</td><td rowspan="1" colspan="1">–</td></tr><tr><td rowspan="1" colspan="1">Italy, Cuneo</td><td rowspan="1" colspan="1">
                <named-content xmlns:xlink="http://www.w3.org/1999/xlink" content-type="dwc:institutional_code" xlink:type="simple">TLMF</named-content> Lep 00527</td><td rowspan="1" colspan="1">–</td><td rowspan="1" colspan="1"><ext-link xmlns:xlink="http://www.w3.org/1999/xlink" ext-link-type="gen" xlink:href="HM381372" xlink:type="simple">HM381372</ext-link></td><td rowspan="1" colspan="1">–</td><td rowspan="1" colspan="1">–</td></tr><tr><td rowspan="1" colspan="1">France, Alpes-Maritimes</td><td rowspan="1" colspan="1">
                <named-content xmlns:xlink="http://www.w3.org/1999/xlink" content-type="dwc:institutional_code" xlink:type="simple">TLMF</named-content> Lep 00633</td><td rowspan="1" colspan="1">–</td><td rowspan="1" colspan="1"><ext-link xmlns:xlink="http://www.w3.org/1999/xlink" ext-link-type="gen" xlink:href="HM381456" xlink:type="simple">HM381456</ext-link></td><td rowspan="1" colspan="1">–</td><td rowspan="1" colspan="1">–</td></tr><tr><td rowspan="1" colspan="1">Austria, Carinthia</td><td rowspan="1" colspan="1">
                <named-content xmlns:xlink="http://www.w3.org/1999/xlink" content-type="dwc:institutional_code" xlink:type="simple">TLMF</named-content> Lep 00838</td><td rowspan="1" colspan="1">–</td><td rowspan="1" colspan="1"><ext-link xmlns:xlink="http://www.w3.org/1999/xlink" ext-link-type="gen" xlink:href="HQ968214" xlink:type="simple">HQ968214</ext-link></td><td rowspan="1" colspan="1">–</td><td rowspan="1" colspan="1">–</td></tr><tr><td rowspan="1" colspan="1">Italy, Cuneo</td><td rowspan="1" colspan="1">
                <named-content xmlns:xlink="http://www.w3.org/1999/xlink" content-type="dwc:institutional_code" xlink:type="simple">TLMF</named-content> Lep 00970</td><td rowspan="1" colspan="1">–</td><td rowspan="1" colspan="1"><ext-link xmlns:xlink="http://www.w3.org/1999/xlink" ext-link-type="gen" xlink:href="HM381535" xlink:type="simple">HM381535</ext-link></td><td rowspan="1" colspan="1">–</td><td rowspan="1" colspan="1">–</td></tr><tr><td rowspan="1" colspan="1">France, Provence-Cote d’Azur</td><td rowspan="1" colspan="1">
                <named-content xmlns:xlink="http://www.w3.org/1999/xlink" content-type="dwc:institutional_code" xlink:type="simple">TLMF</named-content> Lep 00987</td><td rowspan="1" colspan="1">–</td><td rowspan="1" colspan="1"><ext-link xmlns:xlink="http://www.w3.org/1999/xlink" ext-link-type="gen" xlink:href="HM381552" xlink:type="simple">HM381552</ext-link></td><td rowspan="1" colspan="1">–</td><td rowspan="1" colspan="1">–</td></tr><tr><td rowspan="1" colspan="1">Macedonia, Mavrovo Nat. Park</td><td rowspan="1" colspan="1">
                <named-content xmlns:xlink="http://www.w3.org/1999/xlink" content-type="dwc:institutional_code" xlink:type="simple">TLMF</named-content> Lep 05068</td><td rowspan="1" colspan="1">–</td><td rowspan="1" colspan="1"><ext-link xmlns:xlink="http://www.w3.org/1999/xlink" ext-link-type="gen" xlink:href="KX042766" xlink:type="simple">KX042766</ext-link></td><td rowspan="1" colspan="1">–</td><td rowspan="1" colspan="1">–</td></tr><tr><td rowspan="5" colspan="1">
              <bold><italic><tp:taxon-name><tp:taxon-name-part taxon-name-part-type="genus" reg="Udea">U.</tp:taxon-name-part> <tp:taxon-name-part taxon-name-part-type="species" reg="donzelalis">donzelalis</tp:taxon-name-part></tp:taxon-name></italic></bold>
            </td><td rowspan="1" colspan="1">Andorra</td><td rowspan="1" colspan="1">–</td><td rowspan="1" colspan="1">
                <named-content xmlns:xlink="http://www.w3.org/1999/xlink" content-type="dwc:institutional_code" xlink:type="simple">ZMBN</named-content> Lep084</td><td rowspan="1" colspan="1"><ext-link xmlns:xlink="http://www.w3.org/1999/xlink" ext-link-type="gen" xlink:href="MG523936" xlink:type="simple">MG523936</ext-link></td><td rowspan="1" colspan="1"><ext-link xmlns:xlink="http://www.w3.org/1999/xlink" ext-link-type="gen" xlink:href="MG523962" xlink:type="simple">MG523962</ext-link></td><td rowspan="1" colspan="1"><ext-link xmlns:xlink="http://www.w3.org/1999/xlink" ext-link-type="gen" xlink:href="MG523983" xlink:type="simple">MG523983</ext-link></td></tr><tr><td rowspan="1" colspan="1">Andorra</td><td rowspan="1" colspan="1">–</td><td rowspan="1" colspan="1">
                <named-content xmlns:xlink="http://www.w3.org/1999/xlink" content-type="dwc:institutional_code" xlink:type="simple">ZMBN</named-content> Lep085</td><td rowspan="1" colspan="1"><ext-link xmlns:xlink="http://www.w3.org/1999/xlink" ext-link-type="gen" xlink:href="MG523937" xlink:type="simple">MG523937</ext-link></td><td rowspan="1" colspan="1"><ext-link xmlns:xlink="http://www.w3.org/1999/xlink" ext-link-type="gen" xlink:href="MG523963" xlink:type="simple">MG523963</ext-link></td><td rowspan="1" colspan="1"><ext-link xmlns:xlink="http://www.w3.org/1999/xlink" ext-link-type="gen" xlink:href="MG523984" xlink:type="simple">MG523984</ext-link></td></tr><tr><td rowspan="1" colspan="1">France, Cantal</td><td rowspan="1" colspan="1">–</td><td rowspan="1" colspan="1">
                <named-content xmlns:xlink="http://www.w3.org/1999/xlink" content-type="dwc:institutional_code" xlink:type="simple">ZMBN</named-content> Lep090</td><td rowspan="1" colspan="1"><ext-link xmlns:xlink="http://www.w3.org/1999/xlink" ext-link-type="gen" xlink:href="MG523938" xlink:type="simple">MG523938</ext-link></td><td rowspan="1" colspan="1">–</td><td rowspan="1" colspan="1"><ext-link xmlns:xlink="http://www.w3.org/1999/xlink" ext-link-type="gen" xlink:href="MG523985" xlink:type="simple">MG523985</ext-link></td></tr><tr><td rowspan="1" colspan="1">France, Cantal</td><td rowspan="1" colspan="1">–</td><td rowspan="1" colspan="1">
                <named-content xmlns:xlink="http://www.w3.org/1999/xlink" content-type="dwc:institutional_code" xlink:type="simple">ZMBN</named-content> Lep091</td><td rowspan="1" colspan="1"><ext-link xmlns:xlink="http://www.w3.org/1999/xlink" ext-link-type="gen" xlink:href="MG523939" xlink:type="simple">MG523939</ext-link></td><td rowspan="1" colspan="1"><ext-link xmlns:xlink="http://www.w3.org/1999/xlink" ext-link-type="gen" xlink:href="MG523964" xlink:type="simple">MG523964</ext-link></td><td rowspan="1" colspan="1"><ext-link xmlns:xlink="http://www.w3.org/1999/xlink" ext-link-type="gen" xlink:href="MG523986" xlink:type="simple">MG523986</ext-link></td></tr><tr><td rowspan="1" colspan="1">Spain, Huesca</td><td rowspan="1" colspan="1">
                <named-content xmlns:xlink="http://www.w3.org/1999/xlink" content-type="dwc:institutional_code" xlink:type="simple">TLMF</named-content> Lep 20010</td><td rowspan="1" colspan="1">–</td><td rowspan="1" colspan="1"><ext-link xmlns:xlink="http://www.w3.org/1999/xlink" ext-link-type="gen" xlink:href="MG191926" xlink:type="simple">MG191926</ext-link></td><td rowspan="1" colspan="1">–</td><td rowspan="1" colspan="1">–</td></tr><tr><td rowspan="1" colspan="1">
              <bold><italic><tp:taxon-name><tp:taxon-name-part taxon-name-part-type="genus" reg="Udea">U.</tp:taxon-name-part> <tp:taxon-name-part taxon-name-part-type="species" reg="cretacea">cretacea</tp:taxon-name-part></tp:taxon-name></italic></bold>
            </td><td rowspan="1" colspan="1">Russia, Kabardino-Balkaria</td><td rowspan="1" colspan="1">BC <named-content xmlns:xlink="http://www.w3.org/1999/xlink" content-type="dwc:institutional_code" xlink:type="simple">MTD</named-content> Lep 01612</td><td rowspan="1" colspan="1">–</td><td rowspan="1" colspan="1"><ext-link xmlns:xlink="http://www.w3.org/1999/xlink" ext-link-type="gen" xlink:href="MG191928" xlink:type="simple">MG191928</ext-link></td><td rowspan="1" colspan="1">–</td><td rowspan="1" colspan="1">–</td></tr><tr><td rowspan="17" colspan="1">
              <bold><italic><tp:taxon-name><tp:taxon-name-part taxon-name-part-type="genus" reg="Udea">U.</tp:taxon-name-part> <tp:taxon-name-part taxon-name-part-type="species" reg="rhododendronalis">rhododendronalis</tp:taxon-name-part></tp:taxon-name></italic></bold>
            </td><td rowspan="1" colspan="1">Macedonia, Mavrovo Nat. Park</td><td rowspan="1" colspan="1">
                <named-content xmlns:xlink="http://www.w3.org/1999/xlink" content-type="dwc:institutional_code" xlink:type="simple">TLMF</named-content> Lep 05086</td><td rowspan="1" colspan="1">
                <named-content xmlns:xlink="http://www.w3.org/1999/xlink" content-type="dwc:institutional_code" xlink:type="simple">ZMBN</named-content> Lep073</td><td rowspan="1" colspan="1"><ext-link xmlns:xlink="http://www.w3.org/1999/xlink" ext-link-type="gen" xlink:href="KX042769" xlink:type="simple">KX042769</ext-link></td><td rowspan="1" colspan="1">–</td><td rowspan="1" colspan="1"><ext-link xmlns:xlink="http://www.w3.org/1999/xlink" ext-link-type="gen" xlink:href="MG523974" xlink:type="simple">MG523974</ext-link></td></tr><tr><td rowspan="1" colspan="1">Andorra</td><td rowspan="1" colspan="1">–</td><td rowspan="1" colspan="1">
                <named-content xmlns:xlink="http://www.w3.org/1999/xlink" content-type="dwc:institutional_code" xlink:type="simple">ZMBN</named-content> Lep074</td><td rowspan="1" colspan="1"><ext-link xmlns:xlink="http://www.w3.org/1999/xlink" ext-link-type="gen" xlink:href="MG523933" xlink:type="simple">MG523933</ext-link></td><td rowspan="1" colspan="1"><ext-link xmlns:xlink="http://www.w3.org/1999/xlink" ext-link-type="gen" xlink:href="MG523953" xlink:type="simple">MG523953</ext-link></td><td rowspan="1" colspan="1"><ext-link xmlns:xlink="http://www.w3.org/1999/xlink" ext-link-type="gen" xlink:href="MG523975" xlink:type="simple">MG523975</ext-link></td></tr><tr><td rowspan="1" colspan="1">Spain, Cantabria</td><td rowspan="1" colspan="1">–</td><td rowspan="1" colspan="1">
                <named-content xmlns:xlink="http://www.w3.org/1999/xlink" content-type="dwc:institutional_code" xlink:type="simple">ZMBN</named-content> Lep075</td><td rowspan="1" colspan="1"><ext-link xmlns:xlink="http://www.w3.org/1999/xlink" ext-link-type="gen" xlink:href="MG523934" xlink:type="simple">MG523934</ext-link></td><td rowspan="1" colspan="1">–</td><td rowspan="1" colspan="1">–</td></tr><tr><td rowspan="1" colspan="1">Spain, Cantabria</td><td rowspan="1" colspan="1">–</td><td rowspan="1" colspan="1">
                <named-content xmlns:xlink="http://www.w3.org/1999/xlink" content-type="dwc:institutional_code" xlink:type="simple">ZMBN</named-content> Lep076</td><td rowspan="1" colspan="1"><ext-link xmlns:xlink="http://www.w3.org/1999/xlink" ext-link-type="gen" xlink:href="MG523935" xlink:type="simple">MG523935</ext-link></td><td rowspan="1" colspan="1"><ext-link xmlns:xlink="http://www.w3.org/1999/xlink" ext-link-type="gen" xlink:href="MG523954" xlink:type="simple">MG523954</ext-link></td><td rowspan="1" colspan="1">–</td></tr><tr><td rowspan="1" colspan="1">France, Alpes-Maritimes</td><td rowspan="1" colspan="1">–</td><td rowspan="1" colspan="1">
                <named-content xmlns:xlink="http://www.w3.org/1999/xlink" content-type="dwc:institutional_code" xlink:type="simple">ZMBN</named-content> Lep413</td><td rowspan="1" colspan="1"><ext-link xmlns:xlink="http://www.w3.org/1999/xlink" ext-link-type="gen" xlink:href="MG523940" xlink:type="simple">MG523940</ext-link></td><td rowspan="1" colspan="1">–</td><td rowspan="1" colspan="1">–</td></tr><tr><td rowspan="1" colspan="1">Austria, Styria</td><td rowspan="1" colspan="1">
                <named-content xmlns:xlink="http://www.w3.org/1999/xlink" content-type="dwc:institutional_code" xlink:type="simple">TLMF</named-content> Lep 00900</td><td rowspan="1" colspan="1">
                <named-content xmlns:xlink="http://www.w3.org/1999/xlink" content-type="dwc:institutional_code" xlink:type="simple">ZMBN</named-content> Lep414</td><td rowspan="1" colspan="1"><ext-link xmlns:xlink="http://www.w3.org/1999/xlink" ext-link-type="gen" xlink:href="HQ968270" xlink:type="simple">HQ968270</ext-link></td><td rowspan="1" colspan="1"><ext-link xmlns:xlink="http://www.w3.org/1999/xlink" ext-link-type="gen" xlink:href="MG523966" xlink:type="simple">MG523966</ext-link></td><td rowspan="1" colspan="1"><ext-link xmlns:xlink="http://www.w3.org/1999/xlink" ext-link-type="gen" xlink:href="MG523987" xlink:type="simple">MG523987</ext-link></td></tr><tr><td rowspan="1" colspan="1">Austria, Vorarlberg</td><td rowspan="1" colspan="1">
                <named-content xmlns:xlink="http://www.w3.org/1999/xlink" content-type="dwc:institutional_code" xlink:type="simple">TLMF</named-content> Lep 09148</td><td rowspan="1" colspan="1">
                <named-content xmlns:xlink="http://www.w3.org/1999/xlink" content-type="dwc:institutional_code" xlink:type="simple">ZMBN</named-content> Lep415</td><td rowspan="1" colspan="1"><ext-link xmlns:xlink="http://www.w3.org/1999/xlink" ext-link-type="gen" xlink:href="KP253729" xlink:type="simple">KP253729</ext-link></td><td rowspan="1" colspan="1"><ext-link xmlns:xlink="http://www.w3.org/1999/xlink" ext-link-type="gen" xlink:href="MG523967" xlink:type="simple">MG523967</ext-link></td><td rowspan="1" colspan="1">–</td></tr><tr><td rowspan="1" colspan="1">Italy, South Tyrol</td><td rowspan="1" colspan="1">
                <named-content xmlns:xlink="http://www.w3.org/1999/xlink" content-type="dwc:institutional_code" xlink:type="simple">TLMF</named-content> Lep 09218</td><td rowspan="1" colspan="1">
                <named-content xmlns:xlink="http://www.w3.org/1999/xlink" content-type="dwc:institutional_code" xlink:type="simple">ZMBN</named-content> Lep416</td><td rowspan="1" colspan="1"><ext-link xmlns:xlink="http://www.w3.org/1999/xlink" ext-link-type="gen" xlink:href="MG191932" xlink:type="simple">MG191932</ext-link></td><td rowspan="1" colspan="1">–</td><td rowspan="1" colspan="1">–</td></tr><tr><td rowspan="1" colspan="1">Italy, Cuneo</td><td rowspan="1" colspan="1">
                <named-content xmlns:xlink="http://www.w3.org/1999/xlink" content-type="dwc:institutional_code" xlink:type="simple">TLMF</named-content> Lep 00972</td><td rowspan="1" colspan="1">
                <named-content xmlns:xlink="http://www.w3.org/1999/xlink" content-type="dwc:institutional_code" xlink:type="simple">ZMBN</named-content> Lep417</td><td rowspan="1" colspan="1"><ext-link xmlns:xlink="http://www.w3.org/1999/xlink" ext-link-type="gen" xlink:href="HM381537" xlink:type="simple">HM381537</ext-link></td><td rowspan="1" colspan="1"><ext-link xmlns:xlink="http://www.w3.org/1999/xlink" ext-link-type="gen" xlink:href="MG523968" xlink:type="simple">MG523968</ext-link></td><td rowspan="1" colspan="1"><ext-link xmlns:xlink="http://www.w3.org/1999/xlink" ext-link-type="gen" xlink:href="MG523988" xlink:type="simple">MG523988</ext-link></td></tr><tr><td rowspan="1" colspan="1">Spain, Lerida</td><td rowspan="1" colspan="1">–</td><td rowspan="1" colspan="1">
                <named-content xmlns:xlink="http://www.w3.org/1999/xlink" content-type="dwc:institutional_code" xlink:type="simple">ZMBN</named-content> Lep418</td><td rowspan="1" colspan="1"><ext-link xmlns:xlink="http://www.w3.org/1999/xlink" ext-link-type="gen" xlink:href="MG523941" xlink:type="simple">MG523941</ext-link></td><td rowspan="1" colspan="1">–</td><td rowspan="1" colspan="1">–</td></tr><tr><td rowspan="1" colspan="1">Austria, East Tyrol</td><td rowspan="1" colspan="1">BC <named-content xmlns:xlink="http://www.w3.org/1999/xlink" content-type="dwc:institutional_code" xlink:type="simple">MTD</named-content> Lep 00768</td><td rowspan="1" colspan="1">
                <named-content xmlns:xlink="http://www.w3.org/1999/xlink" content-type="dwc:institutional_code" xlink:type="simple">MTD</named-content> Lep242</td><td rowspan="1" colspan="1"><ext-link xmlns:xlink="http://www.w3.org/1999/xlink" ext-link-type="gen" xlink:href="JF852287" xlink:type="simple">JF852287</ext-link></td><td rowspan="1" colspan="1"><ext-link xmlns:xlink="http://www.w3.org/1999/xlink" ext-link-type="gen" xlink:href="MG523944" xlink:type="simple">MG523944</ext-link></td><td rowspan="1" colspan="1"><ext-link xmlns:xlink="http://www.w3.org/1999/xlink" ext-link-type="gen" xlink:href="MG523973" xlink:type="simple">MG523973</ext-link></td></tr><tr><td rowspan="1" colspan="1">Italy, Cuneo</td><td rowspan="1" colspan="1">–</td><td rowspan="1" colspan="1">
                <named-content xmlns:xlink="http://www.w3.org/1999/xlink" content-type="dwc:institutional_code" xlink:type="simple">MTD</named-content> Lep288</td><td rowspan="1" colspan="1"><ext-link xmlns:xlink="http://www.w3.org/1999/xlink" ext-link-type="gen" xlink:href="MG523923" xlink:type="simple">MG523923</ext-link></td><td rowspan="1" colspan="1"><ext-link xmlns:xlink="http://www.w3.org/1999/xlink" ext-link-type="gen" xlink:href="MG551293" xlink:type="simple">MG551293</ext-link></td><td rowspan="1" colspan="1"><ext-link xmlns:xlink="http://www.w3.org/1999/xlink" ext-link-type="gen" xlink:href="JF497100" xlink:type="simple">JF497100</ext-link></td></tr><tr><td rowspan="1" colspan="1">Spain, Cantabria</td><td rowspan="1" colspan="1">–</td><td rowspan="1" colspan="1">
                <named-content xmlns:xlink="http://www.w3.org/1999/xlink" content-type="dwc:institutional_code" xlink:type="simple">MTD</named-content> Lep1390</td><td rowspan="1" colspan="1"><ext-link xmlns:xlink="http://www.w3.org/1999/xlink" ext-link-type="gen" xlink:href="MG523928" xlink:type="simple">MG523928</ext-link></td><td rowspan="1" colspan="1"><ext-link xmlns:xlink="http://www.w3.org/1999/xlink" ext-link-type="gen" xlink:href="MG523948" xlink:type="simple">MG523948</ext-link></td><td rowspan="1" colspan="1">–</td></tr><tr><td rowspan="1" colspan="1">Andorra</td><td rowspan="1" colspan="1">–</td><td rowspan="1" colspan="1">
                <named-content xmlns:xlink="http://www.w3.org/1999/xlink" content-type="dwc:institutional_code" xlink:type="simple">MTD</named-content> Lep1391</td><td rowspan="1" colspan="1"><ext-link xmlns:xlink="http://www.w3.org/1999/xlink" ext-link-type="gen" xlink:href="MG523929" xlink:type="simple">MG523929</ext-link></td><td rowspan="1" colspan="1"><ext-link xmlns:xlink="http://www.w3.org/1999/xlink" ext-link-type="gen" xlink:href="MG523949" xlink:type="simple">MG523949</ext-link></td><td rowspan="1" colspan="1">–</td></tr><tr><td rowspan="1" colspan="1">Austria, Styria</td><td rowspan="1" colspan="1">
                <named-content xmlns:xlink="http://www.w3.org/1999/xlink" content-type="dwc:institutional_code" xlink:type="simple">TLMF</named-content> Lep 00899</td><td rowspan="1" colspan="1">–</td><td rowspan="1" colspan="1"><ext-link xmlns:xlink="http://www.w3.org/1999/xlink" ext-link-type="gen" xlink:href="HM381472" xlink:type="simple">HM381472</ext-link></td><td rowspan="1" colspan="1">–</td><td rowspan="1" colspan="1">–</td></tr><tr><td rowspan="1" colspan="1">Macedonia, Mavrovo Nat. Park</td><td rowspan="1" colspan="1">
                <named-content xmlns:xlink="http://www.w3.org/1999/xlink" content-type="dwc:institutional_code" xlink:type="simple">TLMF</named-content> Lep 05082</td><td rowspan="1" colspan="1">–</td><td rowspan="1" colspan="1"><ext-link xmlns:xlink="http://www.w3.org/1999/xlink" ext-link-type="gen" xlink:href="KX042320" xlink:type="simple">KX042320</ext-link></td><td rowspan="1" colspan="1">–</td><td rowspan="1" colspan="1">–</td></tr><tr><td rowspan="1" colspan="1">France, Midi-Pyrenees</td><td rowspan="1" colspan="1">
                <named-content xmlns:xlink="http://www.w3.org/1999/xlink" content-type="dwc:institutional_code" xlink:type="simple">TLMF</named-content> Lep 05660</td><td rowspan="1" colspan="1">–</td><td rowspan="1" colspan="1"><ext-link xmlns:xlink="http://www.w3.org/1999/xlink" ext-link-type="gen" xlink:href="MG191933" xlink:type="simple">MG191933</ext-link></td><td rowspan="1" colspan="1">–</td><td rowspan="1" colspan="1">–</td></tr><tr><td rowspan="11" colspan="1">
              <bold><italic><tp:taxon-name><tp:taxon-name-part taxon-name-part-type="genus" reg="Udea">U.</tp:taxon-name-part> <tp:taxon-name-part taxon-name-part-type="species" reg="alpinalis">alpinalis</tp:taxon-name-part></tp:taxon-name></italic></bold>
            </td><td rowspan="1" colspan="1">Austria, Carinthia</td><td rowspan="1" colspan="1">
                <named-content xmlns:xlink="http://www.w3.org/1999/xlink" content-type="dwc:institutional_code" xlink:type="simple">TLMF</named-content> Lep 00535</td><td rowspan="1" colspan="1">
                <named-content xmlns:xlink="http://www.w3.org/1999/xlink" content-type="dwc:institutional_code" xlink:type="simple">ZMBN</named-content> Lep082</td><td rowspan="1" colspan="1"><ext-link xmlns:xlink="http://www.w3.org/1999/xlink" ext-link-type="gen" xlink:href="HM381379" xlink:type="simple">HM381379</ext-link></td><td rowspan="1" colspan="1"><ext-link xmlns:xlink="http://www.w3.org/1999/xlink" ext-link-type="gen" xlink:href="MG523960" xlink:type="simple">MG523960</ext-link></td><td rowspan="1" colspan="1"><ext-link xmlns:xlink="http://www.w3.org/1999/xlink" ext-link-type="gen" xlink:href="MG523981" xlink:type="simple">MG523981</ext-link></td></tr><tr><td rowspan="1" colspan="1">Austria, Styria</td><td rowspan="1" colspan="1">
                <named-content xmlns:xlink="http://www.w3.org/1999/xlink" content-type="dwc:institutional_code" xlink:type="simple">TLMF</named-content> Lep 00897</td><td rowspan="1" colspan="1">
                <named-content xmlns:xlink="http://www.w3.org/1999/xlink" content-type="dwc:institutional_code" xlink:type="simple">ZMBN</named-content> Lep083</td><td rowspan="1" colspan="1"><ext-link xmlns:xlink="http://www.w3.org/1999/xlink" ext-link-type="gen" xlink:href="HM381470" xlink:type="simple">HM381470</ext-link></td><td rowspan="1" colspan="1"><ext-link xmlns:xlink="http://www.w3.org/1999/xlink" ext-link-type="gen" xlink:href="MG523961" xlink:type="simple">MG523961</ext-link></td><td rowspan="1" colspan="1"><ext-link xmlns:xlink="http://www.w3.org/1999/xlink" ext-link-type="gen" xlink:href="MG523982" xlink:type="simple">MG523982</ext-link></td></tr><tr><td rowspan="1" colspan="1">Switzerland, Valais</td><td rowspan="1" colspan="1">–</td><td rowspan="1" colspan="1">
                <named-content xmlns:xlink="http://www.w3.org/1999/xlink" content-type="dwc:institutional_code" xlink:type="simple">MTD</named-content> Lep258</td><td rowspan="1" colspan="1"><ext-link xmlns:xlink="http://www.w3.org/1999/xlink" ext-link-type="gen" xlink:href="JF497035" xlink:type="simple">JF497035</ext-link></td><td rowspan="1" colspan="1">–</td><td rowspan="1" colspan="1">–</td></tr><tr><td rowspan="1" colspan="1">Italy, South Tyrol</td><td rowspan="1" colspan="1">–</td><td rowspan="1" colspan="1">
                <named-content xmlns:xlink="http://www.w3.org/1999/xlink" content-type="dwc:institutional_code" xlink:type="simple">MTD</named-content> Lep295</td><td rowspan="1" colspan="1"><ext-link xmlns:xlink="http://www.w3.org/1999/xlink" ext-link-type="gen" xlink:href="MG523924" xlink:type="simple">MG523924</ext-link></td><td rowspan="1" colspan="1"><ext-link xmlns:xlink="http://www.w3.org/1999/xlink" ext-link-type="gen" xlink:href="MG523945" xlink:type="simple">MG523945</ext-link></td><td rowspan="1" colspan="1"><ext-link xmlns:xlink="http://www.w3.org/1999/xlink" ext-link-type="gen" xlink:href="JF497076" xlink:type="simple">JF497076</ext-link></td></tr><tr><td rowspan="1" colspan="1">Italy, South Tyrol</td><td rowspan="1" colspan="1">BC <named-content xmlns:xlink="http://www.w3.org/1999/xlink" content-type="dwc:institutional_code" xlink:type="simple">MTD</named-content> Lep 00754</td><td rowspan="1" colspan="1">–</td><td rowspan="1" colspan="1"><ext-link xmlns:xlink="http://www.w3.org/1999/xlink" ext-link-type="gen" xlink:href="JF852273" xlink:type="simple">JF852273</ext-link></td><td rowspan="1" colspan="1">–</td><td rowspan="1" colspan="1">–</td></tr><tr><td rowspan="1" colspan="1">Austria, Tyrol</td><td rowspan="1" colspan="1">BC <named-content xmlns:xlink="http://www.w3.org/1999/xlink" content-type="dwc:institutional_code" xlink:type="simple">MTD</named-content> Lep 00755</td><td rowspan="1" colspan="1">–</td><td rowspan="1" colspan="1"><ext-link xmlns:xlink="http://www.w3.org/1999/xlink" ext-link-type="gen" xlink:href="JF852274" xlink:type="simple">JF852274</ext-link></td><td rowspan="1" colspan="1">–</td><td rowspan="1" colspan="1">–</td></tr><tr><td rowspan="1" colspan="1">Austria, Carinthia</td><td rowspan="1" colspan="1">
                <named-content xmlns:xlink="http://www.w3.org/1999/xlink" content-type="dwc:institutional_code" xlink:type="simple">TLMF</named-content> Lep 00534</td><td rowspan="1" colspan="1">–</td><td rowspan="1" colspan="1"><ext-link xmlns:xlink="http://www.w3.org/1999/xlink" ext-link-type="gen" xlink:href="HM381378" xlink:type="simple">HM381378</ext-link></td><td rowspan="1" colspan="1">–</td><td rowspan="1" colspan="1">–</td></tr><tr><td rowspan="1" colspan="1">Italy, Belluno</td><td rowspan="1" colspan="1">
                <named-content xmlns:xlink="http://www.w3.org/1999/xlink" content-type="dwc:institutional_code" xlink:type="simple">TLMF</named-content> Lep 00568</td><td rowspan="1" colspan="1">–</td><td rowspan="1" colspan="1"><ext-link xmlns:xlink="http://www.w3.org/1999/xlink" ext-link-type="gen" xlink:href="HM381410" xlink:type="simple">HM381410</ext-link></td><td rowspan="1" colspan="1">–</td><td rowspan="1" colspan="1">–</td></tr><tr><td rowspan="1" colspan="1">Austria, Styria</td><td rowspan="1" colspan="1">
                <named-content xmlns:xlink="http://www.w3.org/1999/xlink" content-type="dwc:institutional_code" xlink:type="simple">TLMF</named-content> Lep 00897</td><td rowspan="1" colspan="1">–</td><td rowspan="1" colspan="1"><ext-link xmlns:xlink="http://www.w3.org/1999/xlink" ext-link-type="gen" xlink:href="HM381470" xlink:type="simple">HM381470</ext-link></td><td rowspan="1" colspan="1">–</td><td rowspan="1" colspan="1">–</td></tr><tr><td rowspan="1" colspan="1">Austria, Styria</td><td rowspan="1" colspan="1">
                <named-content xmlns:xlink="http://www.w3.org/1999/xlink" content-type="dwc:institutional_code" xlink:type="simple">TLMF</named-content> Lep 00898</td><td rowspan="1" colspan="1">–</td><td rowspan="1" colspan="1"><ext-link xmlns:xlink="http://www.w3.org/1999/xlink" ext-link-type="gen" xlink:href="HM381471" xlink:type="simple">HM381471</ext-link></td><td rowspan="1" colspan="1">–</td><td rowspan="1" colspan="1">–</td></tr><tr><td rowspan="1" colspan="1">Austria, Vorarlberg</td><td rowspan="1" colspan="1">
                <named-content xmlns:xlink="http://www.w3.org/1999/xlink" content-type="dwc:institutional_code" xlink:type="simple">TLMF</named-content> Lep 08390</td><td rowspan="1" colspan="1">–</td><td rowspan="1" colspan="1"><ext-link xmlns:xlink="http://www.w3.org/1999/xlink" ext-link-type="gen" xlink:href="KP253445" xlink:type="simple">KP253445</ext-link></td><td rowspan="1" colspan="1">–</td><td rowspan="1" colspan="1">–</td></tr><tr><td rowspan="14" colspan="1">
              <bold><italic><tp:taxon-name><tp:taxon-name-part taxon-name-part-type="genus" reg="Udea">U.</tp:taxon-name-part> <tp:taxon-name-part taxon-name-part-type="species" reg="uliginosalis">uliginosalis</tp:taxon-name-part></tp:taxon-name></italic></bold>
            </td><td rowspan="1" colspan="1">Macedonia, Mavrovo Nat. Park</td><td rowspan="1" colspan="1">
                <named-content xmlns:xlink="http://www.w3.org/1999/xlink" content-type="dwc:institutional_code" xlink:type="simple">TLMF</named-content> Lep 05088</td><td rowspan="1" colspan="1">
                <named-content xmlns:xlink="http://www.w3.org/1999/xlink" content-type="dwc:institutional_code" xlink:type="simple">ZMBN</named-content> Lep079</td><td rowspan="1" colspan="1"><ext-link xmlns:xlink="http://www.w3.org/1999/xlink" ext-link-type="gen" xlink:href="KX042480" xlink:type="simple">KX042480</ext-link></td><td rowspan="1" colspan="1"><ext-link xmlns:xlink="http://www.w3.org/1999/xlink" ext-link-type="gen" xlink:href="MG523957" xlink:type="simple">MG523957</ext-link></td><td rowspan="1" colspan="1"><ext-link xmlns:xlink="http://www.w3.org/1999/xlink" ext-link-type="gen" xlink:href="MG523978" xlink:type="simple">MG523978</ext-link></td></tr><tr><td rowspan="1" colspan="1">Austria, Carinthia</td><td rowspan="1" colspan="1">
                <named-content xmlns:xlink="http://www.w3.org/1999/xlink" content-type="dwc:institutional_code" xlink:type="simple">TLMF</named-content> Lep 00823</td><td rowspan="1" colspan="1">
                <named-content xmlns:xlink="http://www.w3.org/1999/xlink" content-type="dwc:institutional_code" xlink:type="simple">ZMBN</named-content> Lep080</td><td rowspan="1" colspan="1"><ext-link xmlns:xlink="http://www.w3.org/1999/xlink" ext-link-type="gen" xlink:href="HQ968199" xlink:type="simple">HQ968199</ext-link></td><td rowspan="1" colspan="1"><ext-link xmlns:xlink="http://www.w3.org/1999/xlink" ext-link-type="gen" xlink:href="MG523958" xlink:type="simple">MG523958</ext-link></td><td rowspan="1" colspan="1"><ext-link xmlns:xlink="http://www.w3.org/1999/xlink" ext-link-type="gen" xlink:href="MG523979" xlink:type="simple">MG523979</ext-link></td></tr><tr><td rowspan="1" colspan="1">France, Alpes-Maritimes</td><td rowspan="1" colspan="1">
                <named-content xmlns:xlink="http://www.w3.org/1999/xlink" content-type="dwc:institutional_code" xlink:type="simple">TLMF</named-content> Lep 00635</td><td rowspan="1" colspan="1">
                <named-content xmlns:xlink="http://www.w3.org/1999/xlink" content-type="dwc:institutional_code" xlink:type="simple">ZMBN</named-content> Lep081</td><td rowspan="1" colspan="1"><ext-link xmlns:xlink="http://www.w3.org/1999/xlink" ext-link-type="gen" xlink:href="HM426003" xlink:type="simple">HM426003</ext-link></td><td rowspan="1" colspan="1"><ext-link xmlns:xlink="http://www.w3.org/1999/xlink" ext-link-type="gen" xlink:href="MG523959" xlink:type="simple">MG523959</ext-link></td><td rowspan="1" colspan="1"><ext-link xmlns:xlink="http://www.w3.org/1999/xlink" ext-link-type="gen" xlink:href="MG523980" xlink:type="simple">MG523980</ext-link></td></tr><tr><td rowspan="1" colspan="1">Italy, South Tyrol</td><td rowspan="1" colspan="1">–</td><td rowspan="1" colspan="1">
                <named-content xmlns:xlink="http://www.w3.org/1999/xlink" content-type="dwc:institutional_code" xlink:type="simple">MTD</named-content> Lep239</td><td rowspan="1" colspan="1"><ext-link xmlns:xlink="http://www.w3.org/1999/xlink" ext-link-type="gen" xlink:href="JF497067" xlink:type="simple">JF497067</ext-link></td><td rowspan="1" colspan="1"><ext-link xmlns:xlink="http://www.w3.org/1999/xlink" ext-link-type="gen" xlink:href="MG523943" xlink:type="simple">MG523943</ext-link></td><td rowspan="1" colspan="1">–</td></tr><tr><td rowspan="1" colspan="1">Slovenia, Bovec</td><td rowspan="1" colspan="1">BC <named-content xmlns:xlink="http://www.w3.org/1999/xlink" content-type="dwc:institutional_code" xlink:type="simple">MTD</named-content> Lep 521</td><td rowspan="1" colspan="1">–</td><td rowspan="1" colspan="1"><ext-link xmlns:xlink="http://www.w3.org/1999/xlink" ext-link-type="gen" xlink:href="HQ960224" xlink:type="simple">HQ960224</ext-link></td><td rowspan="1" colspan="1">–</td><td rowspan="1" colspan="1">–</td></tr><tr><td rowspan="1" colspan="1">Italy, South Tyrol</td><td rowspan="1" colspan="1">BC <named-content xmlns:xlink="http://www.w3.org/1999/xlink" content-type="dwc:institutional_code" xlink:type="simple">MTD</named-content> Lep 00756</td><td rowspan="1" colspan="1">–</td><td rowspan="1" colspan="1"><ext-link xmlns:xlink="http://www.w3.org/1999/xlink" ext-link-type="gen" xlink:href="JF852275" xlink:type="simple">JF852275</ext-link></td><td rowspan="1" colspan="1">–</td><td rowspan="1" colspan="1">–</td></tr><tr><td rowspan="1" colspan="1">Austria, Carinthia</td><td rowspan="1" colspan="1">
                <named-content xmlns:xlink="http://www.w3.org/1999/xlink" content-type="dwc:institutional_code" xlink:type="simple">TLMF</named-content> Lep 00824</td><td rowspan="1" colspan="1">–</td><td rowspan="1" colspan="1"><ext-link xmlns:xlink="http://www.w3.org/1999/xlink" ext-link-type="gen" xlink:href="HQ968200" xlink:type="simple">HQ968200</ext-link></td><td rowspan="1" colspan="1">–</td><td rowspan="1" colspan="1">–</td></tr><tr><td rowspan="1" colspan="1">Austria, Vorarlberg</td><td rowspan="1" colspan="1">
                <named-content xmlns:xlink="http://www.w3.org/1999/xlink" content-type="dwc:institutional_code" xlink:type="simple">TLMF</named-content> Lep 00973</td><td rowspan="1" colspan="1">–</td><td rowspan="1" colspan="1"><ext-link xmlns:xlink="http://www.w3.org/1999/xlink" ext-link-type="gen" xlink:href="HM381538" xlink:type="simple">HM381538</ext-link></td><td rowspan="1" colspan="1">–</td><td rowspan="1" colspan="1">–</td></tr><tr><td rowspan="1" colspan="1">Austria, Carinthia</td><td rowspan="1" colspan="1">
                <named-content xmlns:xlink="http://www.w3.org/1999/xlink" content-type="dwc:institutional_code" xlink:type="simple">TLMF</named-content> Lep 01021</td><td rowspan="1" colspan="1">–</td><td rowspan="1" colspan="1"><ext-link xmlns:xlink="http://www.w3.org/1999/xlink" ext-link-type="gen" xlink:href="HM381585" xlink:type="simple">HM381585</ext-link></td><td rowspan="1" colspan="1">–</td><td rowspan="1" colspan="1">–</td></tr><tr><td rowspan="1" colspan="1">France, Provence-Cote d’Azur</td><td rowspan="1" colspan="1">
                <named-content xmlns:xlink="http://www.w3.org/1999/xlink" content-type="dwc:institutional_code" xlink:type="simple">TLMF</named-content> Lep 01022</td><td rowspan="1" colspan="1">–</td><td rowspan="1" colspan="1"><ext-link xmlns:xlink="http://www.w3.org/1999/xlink" ext-link-type="gen" xlink:href="HM381586" xlink:type="simple">HM381586</ext-link></td><td rowspan="1" colspan="1">–</td><td rowspan="1" colspan="1">–</td></tr><tr><td rowspan="1" colspan="1">Italy, Udine</td><td rowspan="1" colspan="1">
                <named-content xmlns:xlink="http://www.w3.org/1999/xlink" content-type="dwc:institutional_code" xlink:type="simple">TLMF</named-content> Lep 01461</td><td rowspan="1" colspan="1">–</td><td rowspan="1" colspan="1"><ext-link xmlns:xlink="http://www.w3.org/1999/xlink" ext-link-type="gen" xlink:href="HQ968677" xlink:type="simple">HQ968677</ext-link></td><td rowspan="1" colspan="1">–</td><td rowspan="1" colspan="1">–</td></tr><tr><td rowspan="1" colspan="1">Slovenia</td><td rowspan="1" colspan="1">
                <named-content xmlns:xlink="http://www.w3.org/1999/xlink" content-type="dwc:institutional_code" xlink:type="simple">TLMF</named-content> Lep 01703</td><td rowspan="1" colspan="1">–</td><td rowspan="1" colspan="1"><ext-link xmlns:xlink="http://www.w3.org/1999/xlink" ext-link-type="gen" xlink:href="HQ968907" xlink:type="simple">HQ968907</ext-link></td><td rowspan="1" colspan="1">–</td><td rowspan="1" colspan="1">–</td></tr><tr><td rowspan="1" colspan="1">Slovenia</td><td rowspan="1" colspan="1">
                <named-content xmlns:xlink="http://www.w3.org/1999/xlink" content-type="dwc:institutional_code" xlink:type="simple">TLMF</named-content> Lep 01704</td><td rowspan="1" colspan="1">–</td><td rowspan="1" colspan="1"><ext-link xmlns:xlink="http://www.w3.org/1999/xlink" ext-link-type="gen" xlink:href="HQ968908" xlink:type="simple">HQ968908</ext-link></td><td rowspan="1" colspan="1">–</td><td rowspan="1" colspan="1">–</td></tr><tr><td rowspan="1" colspan="1">Macedonia, Mavrovo Nat. Park</td><td rowspan="1" colspan="1">
                <named-content xmlns:xlink="http://www.w3.org/1999/xlink" content-type="dwc:institutional_code" xlink:type="simple">TLMF</named-content> Lep 05087</td><td rowspan="1" colspan="1">–</td><td rowspan="1" colspan="1"><ext-link xmlns:xlink="http://www.w3.org/1999/xlink" ext-link-type="gen" xlink:href="KX042181" xlink:type="simple">KX042181</ext-link></td><td rowspan="1" colspan="1">–</td><td rowspan="1" colspan="1">–</td></tr><tr><td rowspan="7" colspan="1">
              <bold><italic><tp:taxon-name><tp:taxon-name-part taxon-name-part-type="genus" reg="Udea">U.</tp:taxon-name-part> <tp:taxon-name-part taxon-name-part-type="species" reg="uliginosalis">uliginosalis</tp:taxon-name-part></tp:taxon-name></italic> x <italic><tp:taxon-name><tp:taxon-name-part taxon-name-part-type="genus" reg="Udea"/><tp:taxon-name-part taxon-name-part-type="species" reg="alpinalis">alpinalis</tp:taxon-name-part></tp:taxon-name></italic></bold>
            </td><td rowspan="1" colspan="1">Austria, Tyrol</td><td rowspan="1" colspan="1">–</td><td rowspan="1" colspan="1">
                <named-content xmlns:xlink="http://www.w3.org/1999/xlink" content-type="dwc:institutional_code" xlink:type="simple">MTD</named-content> Lep297</td><td rowspan="1" colspan="1"><ext-link xmlns:xlink="http://www.w3.org/1999/xlink" ext-link-type="gen" xlink:href="MG523925" xlink:type="simple">MG523925</ext-link></td><td rowspan="1" colspan="1">–</td><td rowspan="1" colspan="1"><ext-link xmlns:xlink="http://www.w3.org/1999/xlink" ext-link-type="gen" xlink:href="JF497102" xlink:type="simple">JF497102</ext-link></td></tr><tr><td rowspan="1" colspan="1">Austria, Styria</td><td rowspan="1" colspan="1">
                <named-content xmlns:xlink="http://www.w3.org/1999/xlink" content-type="dwc:institutional_code" xlink:type="simple">TLMF</named-content> Lep 00896</td><td rowspan="1" colspan="1">
                <named-content xmlns:xlink="http://www.w3.org/1999/xlink" content-type="dwc:institutional_code" xlink:type="simple">ZMBN</named-content> Lep077</td><td rowspan="1" colspan="1"><ext-link xmlns:xlink="http://www.w3.org/1999/xlink" ext-link-type="gen" xlink:href="HQ968269" xlink:type="simple">HQ968269</ext-link></td><td rowspan="1" colspan="1"><ext-link xmlns:xlink="http://www.w3.org/1999/xlink" ext-link-type="gen" xlink:href="MG523955" xlink:type="simple">MG523955</ext-link></td><td rowspan="1" colspan="1"><ext-link xmlns:xlink="http://www.w3.org/1999/xlink" ext-link-type="gen" xlink:href="MG523976" xlink:type="simple">MG523976</ext-link></td></tr><tr><td rowspan="1" colspan="1">Italy, Belluno</td><td rowspan="1" colspan="1">
                <named-content xmlns:xlink="http://www.w3.org/1999/xlink" content-type="dwc:institutional_code" xlink:type="simple">TLMF</named-content> Lep 00577</td><td rowspan="1" colspan="1">
                <named-content xmlns:xlink="http://www.w3.org/1999/xlink" content-type="dwc:institutional_code" xlink:type="simple">ZMBN</named-content> Lep078</td><td rowspan="1" colspan="1"><ext-link xmlns:xlink="http://www.w3.org/1999/xlink" ext-link-type="gen" xlink:href="HM381419" xlink:type="simple">HM381419</ext-link></td><td rowspan="1" colspan="1"><ext-link xmlns:xlink="http://www.w3.org/1999/xlink" ext-link-type="gen" xlink:href="MG523956" xlink:type="simple">MG523956</ext-link></td><td rowspan="1" colspan="1"><ext-link xmlns:xlink="http://www.w3.org/1999/xlink" ext-link-type="gen" xlink:href="MG523977" xlink:type="simple">MG523977</ext-link></td></tr><tr><td rowspan="1" colspan="1">Austria, Tyrol</td><td rowspan="1" colspan="1">BC <named-content xmlns:xlink="http://www.w3.org/1999/xlink" content-type="dwc:institutional_code" xlink:type="simple">MTD</named-content> Lep 00757</td><td rowspan="1" colspan="1">
                <named-content xmlns:xlink="http://www.w3.org/1999/xlink" content-type="dwc:institutional_code" xlink:type="simple">MTD</named-content> Lep1582</td><td rowspan="1" colspan="1"><ext-link xmlns:xlink="http://www.w3.org/1999/xlink" ext-link-type="gen" xlink:href="JF852276" xlink:type="simple">JF852276</ext-link></td><td rowspan="1" colspan="1"><ext-link xmlns:xlink="http://www.w3.org/1999/xlink" ext-link-type="gen" xlink:href="MG523950" xlink:type="simple">MG523950</ext-link></td><td rowspan="1" colspan="1">–</td></tr><tr><td rowspan="1" colspan="1">Austria, Tyrol</td><td rowspan="1" colspan="1">–</td><td rowspan="1" colspan="1">
                <named-content xmlns:xlink="http://www.w3.org/1999/xlink" content-type="dwc:institutional_code" xlink:type="simple">MTD</named-content> Lep1583</td><td rowspan="1" colspan="1"><ext-link xmlns:xlink="http://www.w3.org/1999/xlink" ext-link-type="gen" xlink:href="MG523930" xlink:type="simple">MG523930</ext-link></td><td rowspan="1" colspan="1">–</td><td rowspan="1" colspan="1">–</td></tr><tr><td rowspan="1" colspan="1">Austria, Tyrol</td><td rowspan="1" colspan="1">–</td><td rowspan="1" colspan="1">
                <named-content xmlns:xlink="http://www.w3.org/1999/xlink" content-type="dwc:institutional_code" xlink:type="simple">MTD</named-content> Lep1584</td><td rowspan="1" colspan="1"><ext-link xmlns:xlink="http://www.w3.org/1999/xlink" ext-link-type="gen" xlink:href="MG523931" xlink:type="simple">MG523931</ext-link></td><td rowspan="1" colspan="1"><ext-link xmlns:xlink="http://www.w3.org/1999/xlink" ext-link-type="gen" xlink:href="MG523951" xlink:type="simple">MG523951</ext-link></td><td rowspan="1" colspan="1">–</td></tr><tr><td rowspan="1" colspan="1">Austria, Tyrol</td><td rowspan="1" colspan="1">–</td><td rowspan="1" colspan="1">
                <named-content xmlns:xlink="http://www.w3.org/1999/xlink" content-type="dwc:institutional_code" xlink:type="simple">MTD</named-content> Lep1585</td><td rowspan="1" colspan="1"><ext-link xmlns:xlink="http://www.w3.org/1999/xlink" ext-link-type="gen" xlink:href="MG523932" xlink:type="simple">MG523932</ext-link></td><td rowspan="1" colspan="1"><ext-link xmlns:xlink="http://www.w3.org/1999/xlink" ext-link-type="gen" xlink:href="MG523952" xlink:type="simple">MG523952</ext-link></td><td rowspan="1" colspan="1">–</td></tr><tr><td rowspan="2" colspan="1">
              <bold><italic><tp:taxon-name><tp:taxon-name-part taxon-name-part-type="genus" reg="Udea">U.</tp:taxon-name-part> <tp:taxon-name-part taxon-name-part-type="species" reg="juldusalis">juldusalis</tp:taxon-name-part></tp:taxon-name></italic></bold>
            </td><td rowspan="1" colspan="1">Kyrgyzstan, Ysyk-Kol</td><td rowspan="1" colspan="1">BC <named-content xmlns:xlink="http://www.w3.org/1999/xlink" content-type="dwc:institutional_code" xlink:type="simple">MTD</named-content> Lep 522</td><td rowspan="1" colspan="1">–</td><td rowspan="1" colspan="1"><ext-link xmlns:xlink="http://www.w3.org/1999/xlink" ext-link-type="gen" xlink:href="HQ960225" xlink:type="simple">HQ960225</ext-link></td><td rowspan="1" colspan="1">–</td><td rowspan="1" colspan="1">–</td></tr><tr><td rowspan="1" colspan="1">Kazakhstan, Almaty Region</td><td rowspan="1" colspan="1">BC <named-content xmlns:xlink="http://www.w3.org/1999/xlink" content-type="dwc:institutional_code" xlink:type="simple">MTD</named-content> Lep 523</td><td rowspan="1" colspan="1">–</td><td rowspan="1" colspan="1"><ext-link xmlns:xlink="http://www.w3.org/1999/xlink" ext-link-type="gen" xlink:href="HQ960226" xlink:type="simple">HQ960226</ext-link></td><td rowspan="1" colspan="1">–</td><td rowspan="1" colspan="1">–</td></tr><tr><td rowspan="1" colspan="1">
              <bold><italic><tp:taxon-name><tp:taxon-name-part taxon-name-part-type="genus" reg="Udea">U.</tp:taxon-name-part> <tp:taxon-name-part taxon-name-part-type="species" reg="murinalis">murinalis</tp:taxon-name-part></tp:taxon-name></italic></bold>
            </td><td rowspan="1" colspan="1">Austria, Vorarlberg</td><td rowspan="1" colspan="1">–</td><td rowspan="1" colspan="1">
                <named-content xmlns:xlink="http://www.w3.org/1999/xlink" content-type="dwc:institutional_code" xlink:type="simple">MTD</named-content> Lep287</td><td rowspan="1" colspan="1"><ext-link xmlns:xlink="http://www.w3.org/1999/xlink" ext-link-type="gen" xlink:href="JF497057" xlink:type="simple">JF497057</ext-link></td><td rowspan="1" colspan="1">–</td><td rowspan="1" colspan="1"><ext-link xmlns:xlink="http://www.w3.org/1999/xlink" ext-link-type="gen" xlink:href="JF497094" xlink:type="simple">JF497094</ext-link></td></tr><tr><td rowspan="2" colspan="1">
              <bold><italic><tp:taxon-name><tp:taxon-name-part taxon-name-part-type="genus" reg="Udea">U.</tp:taxon-name-part> <tp:taxon-name-part taxon-name-part-type="species" reg="nebulalis">nebulalis</tp:taxon-name-part></tp:taxon-name></italic></bold>
            </td><td rowspan="1" colspan="1">Austria, East Tyrol</td><td rowspan="1" colspan="1">–</td><td rowspan="1" colspan="1">
                <named-content xmlns:xlink="http://www.w3.org/1999/xlink" content-type="dwc:institutional_code" xlink:type="simple">MTD</named-content> Lep251</td><td rowspan="1" colspan="1"><ext-link xmlns:xlink="http://www.w3.org/1999/xlink" ext-link-type="gen" xlink:href="JF497057" xlink:type="simple">JF497057</ext-link></td><td rowspan="1" colspan="1">–</td><td rowspan="1" colspan="1">–</td></tr><tr><td rowspan="1" colspan="1">Austria, East Tyrol</td><td rowspan="1" colspan="1">–</td><td rowspan="1" colspan="1">
                <named-content xmlns:xlink="http://www.w3.org/1999/xlink" content-type="dwc:institutional_code" xlink:type="simple">MTD</named-content> Lep293</td><td rowspan="1" colspan="1">–</td><td rowspan="1" colspan="1">–</td><td rowspan="1" colspan="1"><ext-link xmlns:xlink="http://www.w3.org/1999/xlink" ext-link-type="gen" xlink:href="JF497095" xlink:type="simple">JF497095</ext-link></td></tr><tr><td rowspan="2" colspan="1">
              <bold><italic><tp:taxon-name><tp:taxon-name-part taxon-name-part-type="genus" reg="Udea">U.</tp:taxon-name-part> <tp:taxon-name-part taxon-name-part-type="species" reg="bourgognealis">bourgognealis</tp:taxon-name-part></tp:taxon-name></italic></bold>
            </td><td rowspan="1" colspan="1">France, Alpes-Maritimes</td><td rowspan="1" colspan="1">–</td><td rowspan="1" colspan="1">
                <named-content xmlns:xlink="http://www.w3.org/1999/xlink" content-type="dwc:institutional_code" xlink:type="simple">MTD</named-content> Lep350</td><td rowspan="1" colspan="1"><ext-link xmlns:xlink="http://www.w3.org/1999/xlink" ext-link-type="gen" xlink:href="JF497038" xlink:type="simple">JF497038</ext-link></td><td rowspan="1" colspan="1">–</td><td rowspan="1" colspan="1">–</td></tr><tr><td rowspan="1" colspan="1">France, Alpes-Maritimes</td><td rowspan="1" colspan="1">–</td><td rowspan="1" colspan="1">
                <named-content xmlns:xlink="http://www.w3.org/1999/xlink" content-type="dwc:institutional_code" xlink:type="simple">MTD</named-content> Lep351</td><td rowspan="1" colspan="1">–</td><td rowspan="1" colspan="1">–</td><td rowspan="1" colspan="1"><ext-link xmlns:xlink="http://www.w3.org/1999/xlink" ext-link-type="gen" xlink:href="JF497078" xlink:type="simple">JF497078</ext-link></td></tr><tr><td rowspan="1" colspan="1">
              <bold><italic><tp:taxon-name><tp:taxon-name-part taxon-name-part-type="genus" reg="Udea">U.</tp:taxon-name-part> <tp:taxon-name-part taxon-name-part-type="species" reg="carniolica">carniolica</tp:taxon-name-part></tp:taxon-name></italic></bold>
            </td><td rowspan="1" colspan="1">Italy, South Tyrol</td><td rowspan="1" colspan="1">–</td><td rowspan="1" colspan="1">
                <named-content xmlns:xlink="http://www.w3.org/1999/xlink" content-type="dwc:institutional_code" xlink:type="simple">MTD</named-content> Lep289</td><td rowspan="1" colspan="1"><ext-link xmlns:xlink="http://www.w3.org/1999/xlink" ext-link-type="gen" xlink:href="JF497039" xlink:type="simple">JF497039</ext-link></td><td rowspan="1" colspan="1">–</td><td rowspan="1" colspan="1"><ext-link xmlns:xlink="http://www.w3.org/1999/xlink" ext-link-type="gen" xlink:href="JF497079" xlink:type="simple">JF497079</ext-link></td></tr><tr><td rowspan="1" colspan="1">
              <bold><italic><tp:taxon-name><tp:taxon-name-part taxon-name-part-type="genus" reg="Udea">U.</tp:taxon-name-part> <tp:taxon-name-part taxon-name-part-type="species" reg="ruckdescheli">ruckdescheli</tp:taxon-name-part></tp:taxon-name></italic> (outgroup)</bold>
            </td><td rowspan="1" colspan="1">Greece, Crete</td><td rowspan="1" colspan="1">–</td><td rowspan="1" colspan="1">
                <named-content xmlns:xlink="http://www.w3.org/1999/xlink" content-type="dwc:institutional_code" xlink:type="simple">ZMBN</named-content> Lep150</td><td rowspan="1" colspan="1"><ext-link xmlns:xlink="http://www.w3.org/1999/xlink" ext-link-type="gen" xlink:href="LT595885" xlink:type="simple">LT595885</ext-link></td><td rowspan="1" colspan="1"><ext-link xmlns:xlink="http://www.w3.org/1999/xlink" ext-link-type="gen" xlink:href="MG523965" xlink:type="simple">MG523965</ext-link></td><td rowspan="1" colspan="1"><ext-link xmlns:xlink="http://www.w3.org/1999/xlink" ext-link-type="gen" xlink:href="LT595888" xlink:type="simple">LT595888</ext-link></td></tr></tbody></table></table-wrap><table-wrap id="T3" position="float" orientation="portrait"><label>Table 3.</label><caption><p>COI Barcode p-distances of the systematically investigated <italic><tp:taxon-name><tp:taxon-name-part taxon-name-part-type="genus" reg="Udea">Udea</tp:taxon-name-part></tp:taxon-name></italic> populations.</p></caption><table id="TID0E66CI" rules="all"><tbody><tr><th rowspan="1" colspan="1">DNA Barcode group</th><th rowspan="1" colspan="1">n</th><th rowspan="1" colspan="1">range of intraspec. p-distance [%]</th><th rowspan="1" colspan="1">average intraspec. p-distance [%]</th><th rowspan="1" colspan="1">nearest neighbour(s) (NN)</th><th rowspan="1" colspan="1">range of interspec. p-distance to NN [%]</th><th rowspan="1" colspan="1">average interpec. p-distance to NN [%]</th></tr><tr><td rowspan="1" colspan="1">
              <italic><tp:taxon-name><tp:taxon-name-part taxon-name-part-type="genus" reg="Udea">U.</tp:taxon-name-part> <tp:taxon-name-part taxon-name-part-type="species" reg="austriacalis">austriacalis</tp:taxon-name-part></tp:taxon-name></italic> (C- &amp; E-Alps, Macedonia)</td><td rowspan="1" colspan="1">7</td><td rowspan="1" colspan="1">0–0.95</td><td rowspan="1" colspan="1">0.45</td><td rowspan="1" colspan="1">
              <italic><tp:taxon-name><tp:taxon-name-part taxon-name-part-type="genus" reg="Udea">U.</tp:taxon-name-part> <tp:taxon-name-part taxon-name-part-type="species" reg="austriacalis">austriacalis</tp:taxon-name-part></tp:taxon-name></italic> (Maritime Alps)</td><td rowspan="1" colspan="1">2.38–3.33</td><td rowspan="1" colspan="1">2.86</td></tr><tr><td rowspan="1" colspan="1">
              <italic><tp:taxon-name><tp:taxon-name-part taxon-name-part-type="genus" reg="Udea">U.</tp:taxon-name-part> <tp:taxon-name-part taxon-name-part-type="species" reg="austriacalis">austriacalis</tp:taxon-name-part></tp:taxon-name></italic> (Maritime Alps)</td><td rowspan="1" colspan="1">9</td><td rowspan="1" colspan="1">0</td><td rowspan="1" colspan="1">0</td><td rowspan="1" colspan="1">
              <italic><tp:taxon-name><tp:taxon-name-part taxon-name-part-type="genus" reg="Udea">U.</tp:taxon-name-part> <tp:taxon-name-part taxon-name-part-type="species" reg="austriacalis">austriacalis</tp:taxon-name-part></tp:taxon-name></italic> (C- &amp; E-Alps, Macedonia) / <italic><tp:taxon-name><tp:taxon-name-part taxon-name-part-type="genus" reg="Udea">U.</tp:taxon-name-part> <tp:taxon-name-part taxon-name-part-type="species" reg="cretacea">cretacea</tp:taxon-name-part></tp:taxon-name></italic></td><td rowspan="1" colspan="1">2.38–3.33 / 2.38</td><td rowspan="1" colspan="1">2.86 / 2.38</td></tr><tr><td rowspan="1" colspan="1">
              <italic><tp:taxon-name><tp:taxon-name-part taxon-name-part-type="genus" reg="Udea">U.</tp:taxon-name-part> <tp:taxon-name-part taxon-name-part-type="species" reg="donzelalis">donzelalis</tp:taxon-name-part></tp:taxon-name></italic>
            </td><td rowspan="1" colspan="1">5</td><td rowspan="1" colspan="1">0</td><td rowspan="1" colspan="1">0</td><td rowspan="1" colspan="1">
              <italic><tp:taxon-name><tp:taxon-name-part taxon-name-part-type="genus" reg="Udea">U.</tp:taxon-name-part> <tp:taxon-name-part taxon-name-part-type="species" reg="cretacea">cretacea</tp:taxon-name-part></tp:taxon-name></italic>
            </td><td rowspan="1" colspan="1">4.29</td><td rowspan="1" colspan="1">4.29</td></tr><tr><td rowspan="1" colspan="1">
              <italic><tp:taxon-name><tp:taxon-name-part taxon-name-part-type="genus" reg="Udea">U.</tp:taxon-name-part> <tp:taxon-name-part taxon-name-part-type="species" reg="cretacea">cretacea</tp:taxon-name-part></tp:taxon-name></italic>
            </td><td rowspan="1" colspan="1">1</td><td rowspan="1" colspan="1">n/a</td><td rowspan="1" colspan="1">n/a</td><td rowspan="1" colspan="1">
              <italic><tp:taxon-name><tp:taxon-name-part taxon-name-part-type="genus" reg="Udea">U.</tp:taxon-name-part> <tp:taxon-name-part taxon-name-part-type="species" reg="austriacalis">austriacalis</tp:taxon-name-part></tp:taxon-name></italic> (Maritime Alps)</td><td rowspan="1" colspan="1">2.38</td><td rowspan="1" colspan="1">2.38</td></tr><tr><td rowspan="1" colspan="1">
              <italic><tp:taxon-name><tp:taxon-name-part taxon-name-part-type="genus" reg="Udea">U.</tp:taxon-name-part> <tp:taxon-name-part taxon-name-part-type="species" reg="rhododendronalis">rhododendronalis</tp:taxon-name-part></tp:taxon-name></italic> (Pyrenees)</td><td rowspan="1" colspan="1">7</td><td rowspan="1" colspan="1">0–0.48</td><td rowspan="1" colspan="1">0.27</td><td rowspan="1" colspan="1">
              <italic><tp:taxon-name><tp:taxon-name-part taxon-name-part-type="genus" reg="Udea">U.</tp:taxon-name-part> <tp:taxon-name-part taxon-name-part-type="species" reg="rhododendronalis">rhododendronalis</tp:taxon-name-part></tp:taxon-name></italic> (Alps)</td><td rowspan="1" colspan="1">2.38–3.33</td><td rowspan="1" colspan="1">3.07</td></tr><tr><td rowspan="1" colspan="1">
              <italic><tp:taxon-name><tp:taxon-name-part taxon-name-part-type="genus" reg="Udea">U.</tp:taxon-name-part> <tp:taxon-name-part taxon-name-part-type="species" reg="rhododendronalis">rhododendronalis</tp:taxon-name-part></tp:taxon-name></italic> (Alps)</td><td rowspan="1" colspan="1">8</td><td rowspan="1" colspan="1">0–0.48</td><td rowspan="1" colspan="1">0.12</td><td rowspan="1" colspan="1">
              <italic><tp:taxon-name><tp:taxon-name-part taxon-name-part-type="genus" reg="Udea">U.</tp:taxon-name-part> <tp:taxon-name-part taxon-name-part-type="species" reg="rhododendronalis">rhododendronalis</tp:taxon-name-part></tp:taxon-name></italic> (Macedonia)</td><td rowspan="1" colspan="1">0.95–1.43</td><td rowspan="1" colspan="1">1.01</td></tr><tr><td rowspan="1" colspan="1">
              <italic><tp:taxon-name><tp:taxon-name-part taxon-name-part-type="genus" reg="Udea">U.</tp:taxon-name-part> <tp:taxon-name-part taxon-name-part-type="species" reg="rhododendronalis">rhododendronalis</tp:taxon-name-part></tp:taxon-name></italic> (Macedonia)</td><td rowspan="1" colspan="1">2</td><td rowspan="1" colspan="1">0</td><td rowspan="1" colspan="1">0</td><td rowspan="1" colspan="1">
              <italic><tp:taxon-name><tp:taxon-name-part taxon-name-part-type="genus" reg="Udea">U.</tp:taxon-name-part> <tp:taxon-name-part taxon-name-part-type="species" reg="rhododendronalis">rhododendronalis</tp:taxon-name-part></tp:taxon-name></italic> (Alps)</td><td rowspan="1" colspan="1">0.95–1.43</td><td rowspan="1" colspan="1">1.01</td></tr><tr><td rowspan="1" colspan="1">
              <italic><tp:taxon-name><tp:taxon-name-part taxon-name-part-type="genus" reg="Udea">U.</tp:taxon-name-part> <tp:taxon-name-part taxon-name-part-type="species" reg="juldusalis">juldusalis</tp:taxon-name-part></tp:taxon-name></italic>
            </td><td rowspan="1" colspan="1">2</td><td rowspan="1" colspan="1">0</td><td rowspan="1" colspan="1">0</td><td rowspan="1" colspan="1">
              <italic><tp:taxon-name><tp:taxon-name-part taxon-name-part-type="genus" reg="Udea">U.</tp:taxon-name-part> <tp:taxon-name-part taxon-name-part-type="species" reg="uliginosalis">uliginosalis</tp:taxon-name-part></tp:taxon-name></italic>
            </td><td rowspan="1" colspan="1">2.86–4.29</td><td rowspan="1" colspan="1">3.30</td></tr><tr><td rowspan="1" colspan="1">
              <italic><tp:taxon-name><tp:taxon-name-part taxon-name-part-type="genus" reg="Udea">U.</tp:taxon-name-part> <tp:taxon-name-part taxon-name-part-type="species" reg="uliginosalis">uliginosalis</tp:taxon-name-part></tp:taxon-name></italic>
            </td><td rowspan="1" colspan="1">14</td><td rowspan="1" colspan="1">0–2.86</td><td rowspan="1" colspan="1">1.03</td><td rowspan="1" colspan="1">
              <italic><tp:taxon-name><tp:taxon-name-part taxon-name-part-type="genus" reg="Udea">U.</tp:taxon-name-part> <tp:taxon-name-part taxon-name-part-type="species" reg="alpinalis">alpinalis</tp:taxon-name-part></tp:taxon-name></italic>
            </td><td rowspan="1" colspan="1">1.43–4.29</td><td rowspan="1" colspan="1">2.64</td></tr><tr><td rowspan="1" colspan="1">
              <italic><tp:taxon-name><tp:taxon-name-part taxon-name-part-type="genus" reg="Udea">U.</tp:taxon-name-part> <tp:taxon-name-part taxon-name-part-type="species" reg="alpinalis">alpinalis</tp:taxon-name-part></tp:taxon-name></italic>
            </td><td rowspan="1" colspan="1">11</td><td rowspan="1" colspan="1">0–2.86</td><td rowspan="1" colspan="1">0.99</td><td rowspan="1" colspan="1">
              <italic><tp:taxon-name><tp:taxon-name-part taxon-name-part-type="genus" reg="Udea">U.</tp:taxon-name-part> <tp:taxon-name-part taxon-name-part-type="species" reg="uliginosalis">uliginosalis</tp:taxon-name-part></tp:taxon-name></italic> / <italic><tp:taxon-name><tp:taxon-name-part taxon-name-part-type="genus" reg="Udea">U.</tp:taxon-name-part> <tp:taxon-name-part taxon-name-part-type="species" reg="alpinalis">alpinalis</tp:taxon-name-part></tp:taxon-name></italic> x <italic><tp:taxon-name><tp:taxon-name-part taxon-name-part-type="genus" reg="Udea"/><tp:taxon-name-part taxon-name-part-type="species" reg="uliginosalis">uliginosalis</tp:taxon-name-part></tp:taxon-name></italic> hybrids</td><td rowspan="1" colspan="1">1.43–4.29 / 0.95–3.33</td><td rowspan="1" colspan="1">2.64 / 2.76</td></tr><tr><td rowspan="1" colspan="1">
              <italic><tp:taxon-name><tp:taxon-name-part taxon-name-part-type="genus" reg="Udea">U.</tp:taxon-name-part> <tp:taxon-name-part taxon-name-part-type="species" reg="alpinalis">alpinalis</tp:taxon-name-part></tp:taxon-name> x <tp:taxon-name><tp:taxon-name-part taxon-name-part-type="genus" reg="Udea"/><tp:taxon-name-part taxon-name-part-type="species" reg="uliginosalis">uliginosalis</tp:taxon-name-part></tp:taxon-name></italic> hybrids</td><td rowspan="1" colspan="1">7</td><td rowspan="1" colspan="1">0–2.38</td><td rowspan="1" colspan="1">1.11</td><td rowspan="1" colspan="1">
              <italic><tp:taxon-name><tp:taxon-name-part taxon-name-part-type="genus" reg="Udea">U.</tp:taxon-name-part> <tp:taxon-name-part taxon-name-part-type="species" reg="alpinalis">alpinalis</tp:taxon-name-part></tp:taxon-name></italic>
            </td><td rowspan="1" colspan="1">0.95–3.33</td><td rowspan="1" colspan="1">2.71</td></tr></tbody></table></table-wrap></tp:treatment-sec><ref-list><ref id="B39"><mixed-citation xmlns:xlink="http://www.w3.org/1999/xlink" xlink:type="simple">
          <person-group><name name-style="western"><surname>Panigaj</surname><given-names>L</given-names></name><name name-style="western"><surname>Kulfan</surname><given-names>M</given-names></name></person-group> (<year>2012</year>) <article-title>Distribution and bionomics of <italic><tp:taxon-name><tp:taxon-name-part taxon-name-part-type="genus">Udea</tp:taxon-name-part> <tp:taxon-name-part taxon-name-part-type="species">alpinalis</tp:taxon-name-part></tp:taxon-name></italic> (<tp:taxon-name><tp:taxon-name-part taxon-name-part-type="order">Lepidoptera</tp:taxon-name-part></tp:taxon-name>, <tp:taxon-name><tp:taxon-name-part taxon-name-part-type="family">Pyralidae</tp:taxon-name-part></tp:taxon-name>) in western Carpathians (Slovakia).</article-title> <source>Vestnik zoologii, Kyiv</source> <volume>46</volume>(<issue>3</issue>): <fpage>41</fpage>–<lpage>45</lpage>. <ext-link xlink:type="simple" ext-link-type="doi" xlink:href="10.2478/v10058-012-0024-y">https://doi.org/10.2478/v10058-012-0024-y</ext-link></mixed-citation></ref></ref-list></tp:taxon-treatment>
