# Supplementary material for: Deep intraspecific DNA barcode splits and hybridisation in the Udea alpinalis group (Insecta, Lepidoptera, Crambidae) – an integrative revision
Source: Zookeys. 2018 Mar 13;(746):51–90. doi: 10.3897/zookeys.746.22020 (PMC5904419; doi:10.3897/zookeys.746.22020)
Supplement: XML Treatment for Udea plumbalis [file zookeys.746.22020-treatment5.xml]

<!DOCTYPE tp:taxon-treatment
  PUBLIC "-//TaxonX//DTD Taxonomic Treatment Publishing DTD v0 20100105//EN" "tax-treatment-NSO.dtd">
<tp:taxon-treatment xmlns:tp="http://www.plazi.org/taxpub"><tp:treatment-meta><kwd-group><label>Taxon classification</label><kwd><named-content xmlns:xlink="http://www.w3.org/1999/xlink" content-type="kingdom">Animalia</named-content></kwd><kwd><named-content xmlns:xlink="http://www.w3.org/1999/xlink" content-type="order">Lepidoptera</named-content></kwd><kwd><named-content xmlns:xlink="http://www.w3.org/1999/xlink" content-type="family">Crambidae</named-content></kwd></kwd-group><mixed-citation publication-type="journal"><person-group><name><surname>Mally</surname><given-names>Richard</given-names></name><name><surname>Huemer</surname><given-names>Peter</given-names></name><name><surname>Nuss</surname><given-names>Matthias</given-names></name></person-group><article-title>Deep intraspecific DNA barcode splits and hybridisation in the <italic><tp:taxon-name><tp:taxon-name-part taxon-name-part-type="genus" reg="Udea">Udea</tp:taxon-name-part> <tp:taxon-name-part taxon-name-part-type="species" reg="alpinalis">alpinalis</tp:taxon-name-part></tp:taxon-name></italic> group (<tp:taxon-name><tp:taxon-name-part taxon-name-part-type="class">Insecta</tp:taxon-name-part></tp:taxon-name>, <tp:taxon-name><tp:taxon-name-part taxon-name-part-type="order">Lepidoptera</tp:taxon-name-part></tp:taxon-name>, <tp:taxon-name><tp:taxon-name-part taxon-name-part-type="family">Crambidae</tp:taxon-name-part></tp:taxon-name>) – an integrative revision</article-title><source>Zookeys</source><day>13</day><month>3</month><year>2018</year><volume>2018</volume><issue>746</issue><fpage>51</fpage><lpage>90</lpage><pub-id pub-id-type="doi">10.3897/zookeys.746.22020</pub-id></mixed-citation></tp:treatment-meta><tp:nomenclature><tp:taxon-name>
              <tp:taxon-name-part taxon-name-part-type="genus" reg="Udea">Udea</tp:taxon-name-part>
              <tp:taxon-name-part taxon-name-part-type="species" reg="plumbalis">plumbalis</tp:taxon-name-part>
            </tp:taxon-name><tp:taxon-authority>(Zerny, 1914)</tp:taxon-authority><tp:taxon-status xmlns:xlink="http://www.w3.org/1999/xlink" xlink:type="simple">stat. n.</tp:taxon-status><xref ref-type="fig" rid="F4">Figs 6</xref><xref ref-type="fig" rid="F6">, 21–22</xref><xref ref-type="fig" rid="F8">, 42–44</xref><tp:nomenclature-citation-list><tp:nomenclature-citation><tp:taxon-name>
                  <tp:taxon-name-part taxon-name-part-type="genus" reg="Pyrausta">Pyrausta</tp:taxon-name-part> <tp:taxon-name-part taxon-name-part-type="species" reg="austriacalis">austriacalis</tp:taxon-name-part></tp:taxon-name><comment>v. <tp:taxon-name><tp:taxon-name-part taxon-name-part-type="genus" reg="Udea"/><tp:taxon-name-part taxon-name-part-type="species" reg="plumbalis">plumbalis</tp:taxon-name-part></tp:taxon-name> Zerny, 1914: 335.</comment></tp:nomenclature-citation></tp:nomenclature-citation-list></tp:nomenclature><tp:treatment-sec sec-type="type locality" id="SECID0EAUAK"><title>Type locality.</title><p>Mongolia, Khövsgöl Province, eastern Sayan mountains, Darhad basin, Arsain Gol river.</p></tp:treatment-sec><tp:treatment-sec sec-type="material" id="SECID0EFUAK"><title>Material examined.</title><p>
              <bold>Type specimen. Holotype</bold> ♂ “Arasagun-gol | Sajan”, “Stgr. | [handwritten] 1914”, [handwritten] “Pyrausta | plumbealis B.H.iL.”, [handwritten] “P. austriacalis | v. plumbalis | Zerny ♂ [in red] Type”, Mally prep. no. 1083 (NMW). – <bold>Additional material. MONGOLIA.</bold> 1♂ “Arasagun-gol | Sajan”, [handwritten] “Pyrausta | Plumbealis | [crossed out “Juldus”] BH.”, Mally prep. no. 1094 (<named-content xmlns:xlink="http://www.w3.org/1999/xlink" content-type="dwc:institutional_code" xlink:type="simple">ZMHB</named-content>).</p></tp:treatment-sec><tp:treatment-sec sec-type="diagnosis" id="SECID0ESVAK"><title>Diagnosis.</title><p>
              <italic><tp:taxon-name><tp:taxon-name-part taxon-name-part-type="genus" reg="Udea">Udea</tp:taxon-name-part> <tp:taxon-name-part taxon-name-part-type="species" reg="plumbalis">plumbalis</tp:taxon-name-part></tp:taxon-name></italic> can be confused with <italic><tp:taxon-name><tp:taxon-name-part taxon-name-part-type="genus" reg="Udea">U.</tp:taxon-name-part> <tp:taxon-name-part taxon-name-part-type="species" reg="juldusalis">juldusalis</tp:taxon-name-part></tp:taxon-name></italic>, <italic><tp:taxon-name><tp:taxon-name-part taxon-name-part-type="genus" reg="Udea">U.</tp:taxon-name-part> <tp:taxon-name-part taxon-name-part-type="species" reg="uliginosalis">uliginosalis</tp:taxon-name-part></tp:taxon-name></italic>, <italic><tp:taxon-name><tp:taxon-name-part taxon-name-part-type="genus" reg="Udea">U.</tp:taxon-name-part> <tp:taxon-name-part taxon-name-part-type="species" reg="uralica">uralica</tp:taxon-name-part></tp:taxon-name></italic> and untypically maculated specimens of <italic><tp:taxon-name><tp:taxon-name-part taxon-name-part-type="genus" reg="Udea">U.</tp:taxon-name-part> <tp:taxon-name-part taxon-name-part-type="species" reg="alpinalis">alpinalis</tp:taxon-name-part></tp:taxon-name></italic> (see Fig. <xref ref-type="fig" rid="F3">4</xref> in <xref ref-type="bibr" rid="B39">Panigaj and Kulfan 2012</xref>). It differs from <italic><tp:taxon-name><tp:taxon-name-part taxon-name-part-type="genus" reg="Udea">U.</tp:taxon-name-part> <tp:taxon-name-part taxon-name-part-type="species" reg="uliginosalis">uliginosalis</tp:taxon-name-part></tp:taxon-name></italic> in the minute proximal outer spur of the hindleg, which is well developed in <italic><tp:taxon-name><tp:taxon-name-part taxon-name-part-type="genus" reg="Udea">U.</tp:taxon-name-part> <tp:taxon-name-part taxon-name-part-type="species" reg="uliginosalis">uliginosalis</tp:taxon-name-part></tp:taxon-name></italic>; furthermore, <italic><tp:taxon-name><tp:taxon-name-part taxon-name-part-type="genus" reg="Udea">U.</tp:taxon-name-part> <tp:taxon-name-part taxon-name-part-type="species" reg="uliginosalis">uliginosalis</tp:taxon-name-part></tp:taxon-name></italic> has a large hooked spine on the posterior phallus apodeme, while <italic><tp:taxon-name><tp:taxon-name-part taxon-name-part-type="genus" reg="Udea">U.</tp:taxon-name-part> <tp:taxon-name-part taxon-name-part-type="species" reg="plumbalis">plumbalis</tp:taxon-name-part></tp:taxon-name></italic> has a small dentate ridge-like process. In <italic><tp:taxon-name><tp:taxon-name-part taxon-name-part-type="genus" reg="Udea">U.</tp:taxon-name-part> <tp:taxon-name-part taxon-name-part-type="species" reg="alpinalis">alpinalis</tp:taxon-name-part></tp:taxon-name></italic>, the forewing apex is more acute and the hindwings have a white inner area (with a more or less broad brown area along the dorsum, sometimes occupying the majority of the inner wing area) contrasted with a clear dark-brown terminal band along the termen, whereas in <italic><tp:taxon-name><tp:taxon-name-part taxon-name-part-type="genus" reg="Udea">U.</tp:taxon-name-part> <tp:taxon-name-part taxon-name-part-type="species" reg="plumbalis">plumbalis</tp:taxon-name-part></tp:taxon-name></italic> the hingwings’ dorsal side is evenly brown (Fig. <xref ref-type="fig" rid="F6">19</xref>), and on the ventral side the inner wing area is only faintly lighter than the subterminal band (Fig. <xref ref-type="fig" rid="F6">20</xref>). <italic><tp:taxon-name><tp:taxon-name-part taxon-name-part-type="genus" reg="Udea">Udea</tp:taxon-name-part> <tp:taxon-name-part taxon-name-part-type="species" reg="juldusalis">juldusalis</tp:taxon-name-part></tp:taxon-name></italic> has lighter, narrower, and more acute fore- and hindwings in the male, and the hindwings’ inner area is lighter. <italic><tp:taxon-name><tp:taxon-name-part taxon-name-part-type="genus" reg="Udea">Udea</tp:taxon-name-part> <tp:taxon-name-part taxon-name-part-type="species" reg="plumbalis">plumbalis</tp:taxon-name-part></tp:taxon-name></italic> is distinguished from <italic><tp:taxon-name><tp:taxon-name-part taxon-name-part-type="genus" reg="Udea">U.</tp:taxon-name-part> <tp:taxon-name-part taxon-name-part-type="species" reg="uralica">uralica</tp:taxon-name-part></tp:taxon-name></italic> by the rounded apex and dark fringe in the forewing of males, and by the absence of a prominent bulge in the centre of the ventral valva edge (compare <xref ref-type="bibr" rid="B45">Slamka 2013</xref>, pl. 27 fig. 129); it is not clear whether this bulge on the ventral valva edge or its absence is a reliable character to distinguish the two species; the length of the hindlegs’ proximal outer spur in comparison to the proximal inner spur is not known for <italic><tp:taxon-name><tp:taxon-name-part taxon-name-part-type="genus" reg="Udea">U.</tp:taxon-name-part> <tp:taxon-name-part taxon-name-part-type="species" reg="uralica">uralica</tp:taxon-name-part></tp:taxon-name></italic>.</p></tp:treatment-sec><tp:treatment-sec sec-type="redescription" id="SECID0ER2AK"><title>Redescription.</title><p>
              <italic>Head</italic>. As for <italic><tp:taxon-name><tp:taxon-name-part taxon-name-part-type="genus" reg="Udea">U.</tp:taxon-name-part> <tp:taxon-name-part taxon-name-part-type="species" reg="austriacalis">austriacalis</tp:taxon-name-part></tp:taxon-name></italic>, apart from: frons and vertex with greyish brown scales; proboscis base covered in brown and greyish scales; labial palps directed forward, dirty- to cream white, distal half of the outside greyish brown; maxillary palps brown on outside, cream white on the inside; dorsal side of antennae with line of metallic brown scaling; antennal length approx. 60 % of forewing length in males, females unknown.</p><p>
              <italic>Thorax</italic>. As for <italic><tp:taxon-name><tp:taxon-name-part taxon-name-part-type="genus" reg="Udea">U.</tp:taxon-name-part> <tp:taxon-name-part taxon-name-part-type="species" reg="austriacalis">austriacalis</tp:taxon-name-part></tp:taxon-name></italic>, apart from: greyish brown thorax; front legs and inner side of mid- and hindlegs cream-white, side of mid- and hindlegs pale brownish with many cream-white scales intermixed; hindleg proximal outer spur minute, inner spur the longest one on the hindleg, distal outer spur ca. 80% the length of the inner spur.</p><p>
              <italic>Wings</italic>. Forewing length 12–13 mm in males, females unknown. Males with one frenulum bristle. Forewing dorsal side dirty pale brown, distal of the postmedial line brown-grey to dirty greyish. Maculation absent apart from a more or less prominent oval whitish area basal of the postmedial line on the M veins. Area between costa and cell and veins encircling the cell somewhat darker brown. Slim band along outer wing margin consisting of three thin brown lines alternated with two thin pale yellowish brown lines; distal fringe pale white. Hindwing pale brown, apical area somewhat darker; outer wing margin with thin bands as in forewing, outermost band somewhat fainter. Ventral side of forewing uniformly brown, costa blended with darker brown and greyish scales and with a thin whitish line running in parallel on the length of the cell; distal end of cell with a faint darker brown arc; subterminal area slightly darker; dirty greyish brown area on wing apex, running along outer wing margin, narrowing towards posterior end of termen; outer wing margin and fringe as on dorsal side. Ventral side of hindwing dirty brownish grey with a more or less prominent broad pale brown subterminal band; outer wing margin and fringe as on dorsal side.</p><p>
              <italic>Abdomen</italic>. As for <italic><tp:taxon-name><tp:taxon-name-part taxon-name-part-type="genus" reg="Udea">U.</tp:taxon-name-part> <tp:taxon-name-part taxon-name-part-type="species" reg="austriacalis">austriacalis</tp:taxon-name-part></tp:taxon-name></italic>, apart from: abdomen brownish grey, distal segment margins on dorsal side and scales on terminal segment pale yellow.</p><p>
              <italic>Male genitalia</italic>. (Figs <xref ref-type="fig" rid="F8">42–44</xref>) As for <italic><tp:taxon-name><tp:taxon-name-part taxon-name-part-type="genus" reg="Udea">U.</tp:taxon-name-part> <tp:taxon-name-part taxon-name-part-type="species" reg="austriacalis">austriacalis</tp:taxon-name-part></tp:taxon-name></italic>, apart from: juxta rhombical to broad drop-shaped, apex sharply bifid with a narrow V-shaped medial incision 20–25% of the juxta length; Valva long, relatively broad to slim, slightly tapering towards apex; costa concave, central costa somewhat narrowed, costa surface sparsely studded with thin long simple setae; sacculus broad, roughly rectangular, dorsodistal edge close to fibula base, ventrodistal part concavely curving towards ventral valva edge; ventral valva edge straight to convex, with or without a slight bulge in the area where the fibula is pointing to; fibula elongate, apically tapering, strongly sclerotised, directed towards the distal sacculus, dorsal fibula edge inflated to a narrow tube, apical half narrowed to a pointed, ventrad curved claw, ventral side of claw with flat surface; right posterior phallus apodeme forming a sclerotised spatulate lobe with a central raised ridge bearing two to three small, laterally protruding teeth at its posterior end.</p></tp:treatment-sec><tp:treatment-sec sec-type="Female genitalia" id="SECID0EZ4AK"><title>Female genitalia.</title><p>Unknown.</p></tp:treatment-sec><tp:treatment-sec sec-type="Immature stages" id="SECID0E54AK"><title>Immature stages.</title><p>Unknown.</p></tp:treatment-sec><tp:treatment-sec sec-type="distribution" id="SECID0ED5AK"><title>Distribution.</title><p>So far only known from the eastern Sayan mountains in the Khövsgöl Province in N Mongolia (Fig. <xref ref-type="fig" rid="F4">6</xref>).</p></tp:treatment-sec><tp:treatment-sec sec-type="Food plants" id="SECID0EN5AK"><title>Food plants.</title><p>Unknown.</p></tp:treatment-sec><tp:treatment-sec sec-type="DNA data" id="SECID0ES5AK"><title>DNA data.</title><p>No data available.</p><!--PageBreak--></tp:treatment-sec><tp:treatment-sec><!--Section generated to contain objects referenced in tp:taxon-treatment.--><fig id="F4" position="float" orientation="portrait"><label>Figure 6.</label><caption><p>Distribution of investigated specimens of <italic><tp:taxon-name><tp:taxon-name-part taxon-name-part-type="genus" reg="Udea">Udea</tp:taxon-name-part> <tp:taxon-name-part taxon-name-part-type="species" reg="juldusalis">juldusalis</tp:taxon-name-part></tp:taxon-name></italic> (blue), <italic><tp:taxon-name><tp:taxon-name-part taxon-name-part-type="genus" reg="Udea">U.</tp:taxon-name-part> <tp:taxon-name-part taxon-name-part-type="species" reg="altaica">altaica</tp:taxon-name-part></tp:taxon-name></italic> (red) and <italic><tp:taxon-name><tp:taxon-name-part taxon-name-part-type="genus" reg="Udea">U.</tp:taxon-name-part> <tp:taxon-name-part taxon-name-part-type="species" reg="plumbalis">plumbalis</tp:taxon-name-part></tp:taxon-name></italic> (yellow) in Central Asia; altitudes ³ 1,000 m are marked in increasingly darker grey shades every 500 m, altitudes ³ 4,000 m are in black. Note that the eastern locality of <italic><tp:taxon-name><tp:taxon-name-part taxon-name-part-type="genus" reg="Udea">U.</tp:taxon-name-part> <tp:taxon-name-part taxon-name-part-type="species" reg="juldusalis">juldusalis</tp:taxon-name-part></tp:taxon-name></italic> and the localities of <italic><tp:taxon-name><tp:taxon-name-part taxon-name-part-type="genus" reg="Udea">U.</tp:taxon-name-part> <tp:taxon-name-part taxon-name-part-type="species" reg="altaica">altaica</tp:taxon-name-part></tp:taxon-name></italic> and <italic><tp:taxon-name><tp:taxon-name-part taxon-name-part-type="genus" reg="Udea">U.</tp:taxon-name-part> <tp:taxon-name-part taxon-name-part-type="species" reg="plumbalis">plumbalis</tp:taxon-name-part></tp:taxon-name></italic> are only approximations of the type localities.</p></caption><graphic xmlns:xlink="http://www.w3.org/1999/xlink" xlink:href="zookeys-746-051-g004.jpg" position="float" orientation="portrait" xlink:type="simple" id="oo_192810.jpg"/></fig><fig id="F6" position="float" orientation="portrait"><label>Figures 15–22.</label><caption><p>Adult specimens of <italic><tp:taxon-name><tp:taxon-name-part taxon-name-part-type="genus" reg="Udea">Udea</tp:taxon-name-part></tp:taxon-name></italic> species. <bold>15–18</bold> <italic><tp:taxon-name><tp:taxon-name-part taxon-name-part-type="genus" reg="Udea">U.</tp:taxon-name-part> <tp:taxon-name-part taxon-name-part-type="species" reg="altaica">altaica</tp:taxon-name-part></tp:taxon-name></italic> <bold>15–16</bold> male, dorsal (<bold>15</bold>) and ventral (<bold>16</bold>) <bold>17–18</bold> Lectotype (<named-content xmlns:xlink="http://www.w3.org/1999/xlink" content-type="dwc:institutional_code" xlink:type="simple">NHMW</named-content>) female, dorsal (<bold>17</bold>) and ventral (<bold>18</bold>) <bold>19–20</bold> <italic><tp:taxon-name><tp:taxon-name-part taxon-name-part-type="genus" reg="Udea">U.</tp:taxon-name-part> <tp:taxon-name-part taxon-name-part-type="species" reg="juldusalis">juldusalis</tp:taxon-name-part></tp:taxon-name></italic> Lectotype (<named-content xmlns:xlink="http://www.w3.org/1999/xlink" content-type="dwc:institutional_code" xlink:type="simple">NHMW</named-content>) male, dorsal (<bold>19</bold>) and ventral (<bold>20</bold>) <bold>21–22</bold> <italic><tp:taxon-name><tp:taxon-name-part taxon-name-part-type="genus" reg="Udea">U.</tp:taxon-name-part> <tp:taxon-name-part taxon-name-part-type="species" reg="plumbalis">plumbalis</tp:taxon-name-part></tp:taxon-name></italic> Holotype (<named-content xmlns:xlink="http://www.w3.org/1999/xlink" content-type="dwc:institutional_code" xlink:type="simple">NHMW</named-content>) male, dorsal (<bold>21</bold>) and ventral (<bold>22</bold>). Scale bar: 500 µm.</p></caption><graphic xmlns:xlink="http://www.w3.org/1999/xlink" xlink:href="zookeys-746-051-g006.jpg" position="float" orientation="portrait" xlink:type="simple" id="oo_192812.jpg"/></fig><fig id="F8" position="float" orientation="portrait"><label>Figures 36–44.</label><caption><p>Male genitalia of <italic><tp:taxon-name><tp:taxon-name-part taxon-name-part-type="genus" reg="Udea">Udea</tp:taxon-name-part></tp:taxon-name></italic> species. <bold>36–37</bold> <italic><tp:taxon-name><tp:taxon-name-part taxon-name-part-type="genus" reg="Udea">U.</tp:taxon-name-part> <tp:taxon-name-part taxon-name-part-type="species" reg="altaica">altaica</tp:taxon-name-part></tp:taxon-name></italic> (Mally prep. 1090) <bold>36</bold> male genitalia <bold>37</bold> posterior phallus apodeme <bold>38–41</bold> <italic><tp:taxon-name><tp:taxon-name-part taxon-name-part-type="genus" reg="Udea">U.</tp:taxon-name-part> <tp:taxon-name-part taxon-name-part-type="species" reg="juldusalis">juldusalis</tp:taxon-name-part></tp:taxon-name></italic> <bold>38</bold> male genitalia, Paralectotype (Mally prep. 1081) <bold>39–41</bold> posterior phallus apodeme <bold>39</bold> Paralectotype (Mally prep. 1081) <bold>40</bold> Lectotype (Mally prep. 1082) <bold>41</bold> (Mally prep. 1089) <bold>42–44</bold> <italic><tp:taxon-name><tp:taxon-name-part taxon-name-part-type="genus" reg="Udea">U.</tp:taxon-name-part> <tp:taxon-name-part taxon-name-part-type="species" reg="plumbalis">plumbalis</tp:taxon-name-part></tp:taxon-name></italic> <bold>42</bold> male genitalia, Holotype (Mally prep. 1083) <bold>43–44</bold> posterior phallus apodeme <bold>43</bold> Holotype (Mally prep. 1083) <bold>44</bold> (Mally prep. 1094); 500 µm scale bar refers to male genitalia, 200 µm scale bar to posterior phallus apodemes.</p></caption><graphic xmlns:xlink="http://www.w3.org/1999/xlink" xlink:href="zookeys-746-051-g008.jpg" position="float" orientation="portrait" xlink:type="simple" id="oo_192814.jpg"/></fig><fig id="F3" position="float" orientation="portrait"><label>Figures 4–5.</label><caption><p>Distribution of investigated specimens of the <italic><tp:taxon-name><tp:taxon-name-part taxon-name-part-type="genus" reg="Udea">Udea</tp:taxon-name-part> <tp:taxon-name-part taxon-name-part-type="species" reg="austriacalis">austriacalis</tp:taxon-name-part></tp:taxon-name></italic> species complex (<bold>4</bold>) and <italic><tp:taxon-name><tp:taxon-name-part taxon-name-part-type="genus" reg="Udea">U.</tp:taxon-name-part> <tp:taxon-name-part taxon-name-part-type="species" reg="rhododendronalis">rhododendronalis</tp:taxon-name-part></tp:taxon-name></italic> (<bold>5</bold>) in Europe <bold>4</bold> <italic><tp:taxon-name><tp:taxon-name-part taxon-name-part-type="genus" reg="Udea">U.</tp:taxon-name-part> <tp:taxon-name-part taxon-name-part-type="species" reg="austriacalis">austriacalis</tp:taxon-name-part></tp:taxon-name></italic> (red), <italic><tp:taxon-name><tp:taxon-name-part taxon-name-part-type="genus" reg="Udea">U.</tp:taxon-name-part> <tp:taxon-name-part taxon-name-part-type="species" reg="donzelalis">donzelalis</tp:taxon-name-part></tp:taxon-name></italic> (green), <italic><tp:taxon-name><tp:taxon-name-part taxon-name-part-type="genus" reg="Udea">U.</tp:taxon-name-part> <tp:taxon-name-part taxon-name-part-type="species" reg="cretacea">cretacea</tp:taxon-name-part></tp:taxon-name></italic> (yellow) <bold>5</bold> <italic><tp:taxon-name><tp:taxon-name-part taxon-name-part-type="genus" reg="Udea">U.</tp:taxon-name-part> <tp:taxon-name-part taxon-name-part-type="species" reg="rhododendronalis">rhododendronalis</tp:taxon-name-part></tp:taxon-name></italic> (blue); altitudes ≥ 1,000 m are marked in increasingly darker grey shades every 500 m.</p></caption><graphic xmlns:xlink="http://www.w3.org/1999/xlink" xlink:href="zookeys-746-051-g003.jpg" position="float" orientation="portrait" xlink:type="simple" id="oo_192809.jpg"/></fig></tp:treatment-sec><ref-list><ref id="B39"><mixed-citation xmlns:xlink="http://www.w3.org/1999/xlink" xlink:type="simple">
          <person-group><name name-style="western"><surname>Panigaj</surname><given-names>L</given-names></name><name name-style="western"><surname>Kulfan</surname><given-names>M</given-names></name></person-group> (<year>2012</year>) <article-title>Distribution and bionomics of <italic><tp:taxon-name><tp:taxon-name-part taxon-name-part-type="genus">Udea</tp:taxon-name-part> <tp:taxon-name-part taxon-name-part-type="species">alpinalis</tp:taxon-name-part></tp:taxon-name></italic> (<tp:taxon-name><tp:taxon-name-part taxon-name-part-type="order">Lepidoptera</tp:taxon-name-part></tp:taxon-name>, <tp:taxon-name><tp:taxon-name-part taxon-name-part-type="family">Pyralidae</tp:taxon-name-part></tp:taxon-name>) in western Carpathians (Slovakia).</article-title> <source>Vestnik zoologii, Kyiv</source> <volume>46</volume>(<issue>3</issue>): <fpage>41</fpage>–<lpage>45</lpage>. <ext-link xlink:type="simple" ext-link-type="doi" xlink:href="10.2478/v10058-012-0024-y">https://doi.org/10.2478/v10058-012-0024-y</ext-link></mixed-citation></ref><ref id="B45"><mixed-citation xmlns:xlink="http://www.w3.org/1999/xlink" xlink:type="simple">
          <person-group><name name-style="western"><surname>Slamka</surname><given-names>F</given-names></name></person-group> (<year>2013</year>) <article-title><tp:taxon-name><tp:taxon-name-part taxon-name-part-type="subfamily">Pyraustinae</tp:taxon-name-part></tp:taxon-name> and <tp:taxon-name><tp:taxon-name-part taxon-name-part-type="subfamily">Spilomelinae</tp:taxon-name-part></tp:taxon-name>.</article-title> <source><tp:taxon-name><tp:taxon-name-part taxon-name-part-type="superfamily">Pyraloidea</tp:taxon-name-part></tp:taxon-name> of Europe, Bratislava</source> <volume>3</volume>: <fpage>1</fpage>–<lpage>357</lpage>.</mixed-citation></ref></ref-list></tp:taxon-treatment>
