# Supplementary material for: Deep intraspecific DNA barcode splits and hybridisation in the Udea alpinalis group (Insecta, Lepidoptera, Crambidae) – an integrative revision
Source: Zookeys. 2018 Mar 13;(746):51–90. doi: 10.3897/zookeys.746.22020 (PMC5904419; doi:10.3897/zookeys.746.22020)
Supplement: XML Treatment for Udea rhododendronalis [file zookeys.746.22020-treatment6.xml]

<!DOCTYPE tp:taxon-treatment
  PUBLIC "-//TaxonX//DTD Taxonomic Treatment Publishing DTD v0 20100105//EN" "tax-treatment-NSO.dtd">
<tp:taxon-treatment xmlns:tp="http://www.plazi.org/taxpub"><tp:treatment-meta><kwd-group><label>Taxon classification</label><kwd><named-content xmlns:xlink="http://www.w3.org/1999/xlink" content-type="kingdom">Animalia</named-content></kwd><kwd><named-content xmlns:xlink="http://www.w3.org/1999/xlink" content-type="order">Lepidoptera</named-content></kwd><kwd><named-content xmlns:xlink="http://www.w3.org/1999/xlink" content-type="family">Crambidae</named-content></kwd></kwd-group><mixed-citation publication-type="journal"><person-group><name><surname>Mally</surname><given-names>Richard</given-names></name><name><surname>Huemer</surname><given-names>Peter</given-names></name><name><surname>Nuss</surname><given-names>Matthias</given-names></name></person-group><article-title>Deep intraspecific DNA barcode splits and hybridisation in the <italic><tp:taxon-name><tp:taxon-name-part taxon-name-part-type="genus" reg="Udea">Udea</tp:taxon-name-part> <tp:taxon-name-part taxon-name-part-type="species" reg="alpinalis">alpinalis</tp:taxon-name-part></tp:taxon-name></italic> group (<tp:taxon-name><tp:taxon-name-part taxon-name-part-type="class">Insecta</tp:taxon-name-part></tp:taxon-name>, <tp:taxon-name><tp:taxon-name-part taxon-name-part-type="order">Lepidoptera</tp:taxon-name-part></tp:taxon-name>, <tp:taxon-name><tp:taxon-name-part taxon-name-part-type="family">Crambidae</tp:taxon-name-part></tp:taxon-name>) – an integrative revision</article-title><source>Zookeys</source><day>13</day><month>3</month><year>2018</year><volume>2018</volume><issue>746</issue><fpage>51</fpage><lpage>90</lpage><pub-id pub-id-type="doi">10.3897/zookeys.746.22020</pub-id></mixed-citation></tp:treatment-meta><tp:nomenclature><tp:taxon-name>
              <tp:taxon-name-part taxon-name-part-type="genus" reg="Udea">Udea</tp:taxon-name-part>
              <tp:taxon-name-part taxon-name-part-type="species" reg="rhododendronalis">rhododendronalis</tp:taxon-name-part>
            </tp:taxon-name><tp:taxon-authority>(Duponchel, 1834)</tp:taxon-authority><xref ref-type="fig" rid="F1">Figs 1</xref><xref ref-type="fig" rid="F2">, 2–3</xref><xref ref-type="fig" rid="F3">, 5</xref><!--PageBreak--><tp:nomenclature-citation-list><tp:nomenclature-citation><tp:taxon-name>
                  <tp:taxon-name-part taxon-name-part-type="genus" reg="Botys">Botys</tp:taxon-name-part> <tp:taxon-name-part taxon-name-part-type="species" reg="rhododendronalis">rhododendronalis</tp:taxon-name-part></tp:taxon-name><comment>Duponchel, 1834: 363–364, pl. 235 fig. 5.</comment></tp:nomenclature-citation><tp:nomenclature-citation><tp:taxon-name/><comment>= <tp:taxon-name><tp:taxon-name-part taxon-name-part-type="genus" reg="Udea">Udea</tp:taxon-name-part> <tp:taxon-name-part taxon-name-part-type="species" reg="rhododendronalis">rhododendronalis</tp:taxon-name-part> <tp:taxon-name-part taxon-name-part-type="subspecies" reg="luquetalis">luquetalis</tp:taxon-name-part></tp:taxon-name> P. Leraut, 1996: 216–217, syn. n. </comment></tp:nomenclature-citation><tp:nomenclature-citation><tp:taxon-name/><comment>= <tp:taxon-name><tp:taxon-name-part taxon-name-part-type="genus" reg="Udea">Udea</tp:taxon-name-part> <tp:taxon-name-part taxon-name-part-type="species" reg="rhododendronalis">rhododendronalis</tp:taxon-name-part> <tp:taxon-name-part taxon-name-part-type="subspecies" reg="ventosalis">ventosalis</tp:taxon-name-part></tp:taxon-name> P. Leraut, 1996: 215–216, syn. n. </comment></tp:nomenclature-citation></tp:nomenclature-citation-list></tp:nomenclature><tp:treatment-sec sec-type="material" id="SECID0EYBBK"><title>Material examined.</title><p>
              <bold>Alpine DNA Barcode clade (BOLD BIN AAH7703; rho2 in Fig. <xref ref-type="fig" rid="F1">1</xref>): FRANCE.</bold> 1♂ “France, Alpes | Maritimes, 2000m | 6 km NW Tende | Mont Chajol | 5.vii.2008 | O. Karsholt”; “<named-content xmlns:xlink="http://www.w3.org/1999/xlink" content-type="dwc:institutional_code" xlink:type="simple">ZMUC</named-content> | 00400001”; [salmon-pink label] “DNA voucher | Lepidoptera | <named-content xmlns:xlink="http://www.w3.org/1999/xlink" content-type="dwc:institutional_code" xlink:type="simple">ZMBN</named-content> 2016 | [transverse] no. 413”, Mally prep. no. 1035 (<named-content xmlns:xlink="http://www.w3.org/1999/xlink" content-type="dwc:institutional_code" xlink:type="simple">ZMUC</named-content>); 1♂ “Htes. Alpes | Lauteret | Fletcher Coll. | [handwritten] 31.VII. 1932” (BMNH); <bold>SWITZERLAND.</bold> 1♂ “Heuthal | Graubuenden | [handwritten] 4.VIII.1902”, “Coll. E. Möbius | Ankauf 1946”, Mally prep. no. 47 (<named-content xmlns:xlink="http://www.w3.org/1999/xlink" content-type="dwc:institutional_code" xlink:type="simple">MTD</named-content>); 1♂ [handwritten] “<tp:taxon-name>Pontresina</tp:taxon-name> | Switz. | 12.VII.1965 | [printed] S.N.A.JACOBS.”, “Brit. Mus. | 197[handrwritten]2 305” (BMNH); 1♂ “Valais | Arolla | 6500 ft. | [handwritten] 5.Aug 1925 | Fletcher coll.”, [handwritten] “Pyrausta | rhododendronalis, Dup | (V.1594)” (BMNH); 1♂ 1♀ “Switzerland. | [underlined]Scheidegg- | Wengen. | 8. vii. 1948 | S.N.A.Jacobs”; “Brit. Mus. | 197[handwritten]2-305”, Mally prep. no. 1030 ♀ &amp; 1031 ♂ (BMNH); 1♂ 1♀ [handwritten] “SaasFee | Switz. | 26.VI.1967 | [printed] S.N.A.JACOBS”, “Brit. Mus. | 197[handwritten]2 305” (BMNH); 1♂ 1♀ “Graubünden | Davos, Dorfthäli | Pfr. Hauri”, “Paravicini Coll. | B.M. 1937-383.” (BMNH); <bold>AUSTRIA.</bold> 1♂ [red-bordered label, handwritten] “Tirol | Ötztal | 22.8.26 | Starke | Bautzen | [transverse] 21ov”, “Coll. STARKE / Bautzen | Ankauf 1953 | Übernahme 1969”, Mally prep. no. 5 (<named-content xmlns:xlink="http://www.w3.org/1999/xlink" content-type="dwc:institutional_code" xlink:type="simple">MTD</named-content>); 1♂ “Austria, Osttirol | Obertilliach | Golzentipp, 2070–2317m | 01.07.2007 | leg. A. Stübner”, [orange label] “DNA voucher | Lepidoptera | M. Nuss. 2007 | [transverse] no. 242”, Mally prep. no. 56 (<named-content xmlns:xlink="http://www.w3.org/1999/xlink" content-type="dwc:institutional_code" xlink:type="simple">MTD</named-content>); 2♂ “Austria merid., Steiermark | Turracher Höhe NW | 1750–1850 m | <named-content xmlns:xlink="http://www.w3.org/1999/xlink" content-type="dwc:verbatimCoordinates" xlink:type="simple"><named-content content-type="geo-json" specific-use="{&#34;type&#34;:&#34;Point&#34;,&#34;coordinates&#34;:[13.868056,46.928056]}" id="NCID0EGEBK" xlink:type="simple">13°52'05"E, 46°55'41"N</named-content></named-content> | 4.7.2009 | leg. Huemer”, [pale green label] “ BC <named-content xmlns:xlink="http://www.w3.org/1999/xlink" content-type="dwc:institutional_code" xlink:type="simple">TLMF</named-content> Lep 00899” and “00900”, one ♂ with [salmon-pink label] “DNA voucher | Lepidoptera | <named-content xmlns:xlink="http://www.w3.org/1999/xlink" content-type="dwc:institutional_code" xlink:type="simple">ZMBN</named-content> 2016 | [transverse] no. 414”, Mally prep. no. 1036 (<named-content xmlns:xlink="http://www.w3.org/1999/xlink" content-type="dwc:institutional_code" xlink:type="simple">TLMF</named-content>); 1♂ “Austria, Vorarlberg | Partenen, 2,5 km W | Silvrettastausee, 1980 m | <named-content xmlns:xlink="http://www.w3.org/1999/xlink" content-type="dwc:verbatimCoordinates" xlink:type="simple"><named-content content-type="geo-json" specific-use="{&#34;type&#34;:&#34;Point&#34;,&#34;coordinates&#34;:[10.061944,46.922500]}" id="NCID0ECFBK" xlink:type="simple">10°03'43"E, 46°55'21"N</named-content></named-content> | 3.7.2010, leg. Huemer | <named-content xmlns:xlink="http://www.w3.org/1999/xlink" content-type="dwc:institutional_code" xlink:type="simple">TLMF</named-content> 2010-020”, [turquoise label] “BC <named-content xmlns:xlink="http://www.w3.org/1999/xlink" content-type="dwc:institutional_code" xlink:type="simple">TLMF</named-content> Lep 09148”, [salmon-pink label] “DNA voucher | Lepidoptera | <named-content xmlns:xlink="http://www.w3.org/1999/xlink" content-type="dwc:institutional_code" xlink:type="simple">ZMBN</named-content> 2016 | [transverse] no. 415”, Mally prep. no. 1037 (<named-content xmlns:xlink="http://www.w3.org/1999/xlink" content-type="dwc:institutional_code" xlink:type="simple">TLMF</named-content>); 1♀ [red-bordered label, handwritten] “Tirol | Ötztal | 22.8.26 | Starke | Bautzen | [transverse] 22ov”, “Coll. STARKE / Bautzen | Ankauf 1953 | Übernahme 1969”, Mally prep. no. 6 (<named-content xmlns:xlink="http://www.w3.org/1999/xlink" content-type="dwc:institutional_code" xlink:type="simple">MTD</named-content>); <bold>ITALY.</bold> 1♂ [handwritten] “Südtirol, Grödner Tal | Plan dla Gran Costa | nördl.St.Ulrich 2150 m | 9.7.1990 leg Sutter”; [handwritten] “[transverse] 253 | ♂ Udea | det.R.Sutter | Dup | rhododendronalis”; [light green label] “DNA Barcode | BC <named-content xmlns:xlink="http://www.w3.org/1999/xlink" content-type="dwc:institutional_code" xlink:type="simple">MTD</named-content> 00792”, [orange label] “DNA voucher | Lepidoptera | <named-content xmlns:xlink="http://www.w3.org/1999/xlink" content-type="dwc:institutional_code" xlink:type="simple">ZMBN</named-content> 2014 | [transverse] no. 116”, Mally prep. no. 1025 (<named-content xmlns:xlink="http://www.w3.org/1999/xlink" content-type="dwc:institutional_code" xlink:type="simple">SMNK</named-content>); 1♂ “Italien, Prov. Cuneo | Alpi Cozie, Demonte NW | Gias Valcavera | <named-content xmlns:xlink="http://www.w3.org/1999/xlink" content-type="dwc:verbatimCoordinates" xlink:type="simple"><named-content content-type="geo-json" specific-use="{&#34;type&#34;:&#34;Point&#34;,&#34;coordinates&#34;:[7.136667,44.376667]}" id="NCID0ENHBK" xlink:type="simple">7°8,2'E, 44°22,6'N</named-content></named-content> | 2050 m, 23.7.2009 | leg. Huemer | <named-content xmlns:xlink="http://www.w3.org/1999/xlink" content-type="dwc:institutional_code" xlink:type="simple">TLMF</named-content> 2009-138”; [turquoise label] “BC <named-content xmlns:xlink="http://www.w3.org/1999/xlink" content-type="dwc:institutional_code" xlink:type="simple">TLMF</named-content> <!--PageBreak-->Lep 00972”, [salmon-pink label] “DNA voucher | Lepidoptera | <named-content xmlns:xlink="http://www.w3.org/1999/xlink" content-type="dwc:institutional_code" xlink:type="simple">ZMBN</named-content> 2016 | [transverse] no. 417”, Mally prep. no. 1039 (<named-content xmlns:xlink="http://www.w3.org/1999/xlink" content-type="dwc:institutional_code" xlink:type="simple">TLMF</named-content>); 1♀ “ITALIA, Südtirol, | Pfelders, Pfelderer Alm, | <named-content xmlns:xlink="http://www.w3.org/1999/xlink" content-type="dwc:verbatimCoordinates" xlink:type="simple"><named-content content-type="geo-json" specific-use="{&#34;type&#34;:&#34;Point&#34;,&#34;coordinates&#34;:[11.057778,46.780556]}" id="NCID0EQIBK" xlink:type="simple">11°03'28’’ E, 46°46'50’’ N</named-content></named-content> | 1850 m, 25.-26.6.2010 | leg. Huemer”; [turquoise label] “BC <named-content xmlns:xlink="http://www.w3.org/1999/xlink" content-type="dwc:institutional_code" xlink:type="simple">TLMF</named-content> Lep 09218”, [salmon-pink label] “DNA voucher | Lepidoptera | <named-content xmlns:xlink="http://www.w3.org/1999/xlink" content-type="dwc:institutional_code" xlink:type="simple">ZMBN</named-content> 2016 | [transverse] no. 416”, Mally prep. no. 1038 (<named-content xmlns:xlink="http://www.w3.org/1999/xlink" content-type="dwc:institutional_code" xlink:type="simple">TLMF</named-content>); 1♂ [handwritten] “Courmayeur | Aosta Italy | 13.VI.1964. | [printed] S.N.A.JACOBS.”, “Brit. Mus. | 197[handwritten]2 305” (BMNH).</p></tp:treatment-sec><tp:treatment-sec sec-type="Pyrenean and Cantabrian DNA Barcode clade" id="SECID0EJJBK"><title>Pyrenean and Cantabrian DNA Barcode clade</title><p>
              <bold>(BOLD BIN ABZ6001; rho1 in Fig. <xref ref-type="fig" rid="F1">1</xref>): SPAIN.</bold> 1♂ “ESPANA, Prov. Cantabria | PN Picos de Europa | Fuente De, El Cable Bergst. | <named-content xmlns:xlink="http://www.w3.org/1999/xlink" content-type="dwc:verbatimCoordinates" xlink:type="simple"><named-content content-type="geo-json" specific-use="{&#34;type&#34;:&#34;Point&#34;,&#34;coordinates&#34;:[-4.808833,43.159167]}" id="NCID0EZJBK" xlink:type="simple">4°48,53´W, 43°09,55´N</named-content></named-content> | 1870 m, 11.7.2012 | leg. Huemer | <named-content xmlns:xlink="http://www.w3.org/1999/xlink" content-type="dwc:institutional_code" xlink:type="simple">TLMF</named-content> 2012-011”, [light red label] “DNA voucher | <tp:taxon-name><tp:taxon-name-part taxon-name-part-type="order">Lepidoptera</tp:taxon-name-part></tp:taxon-name> | R. Mally 2012 | [transverse] no. 1390”, Mally prep. no. 560 (<named-content xmlns:xlink="http://www.w3.org/1999/xlink" content-type="dwc:institutional_code" xlink:type="simple">TLMF</named-content>); 1♂ same data, without orange DNA voucher label, Mally prep. no. 569 (<named-content xmlns:xlink="http://www.w3.org/1999/xlink" content-type="dwc:institutional_code" xlink:type="simple">TLMF</named-content>); 1♂ same data, but [yellow label] “DNA voucher | <tp:taxon-name><tp:taxon-name-part taxon-name-part-type="order">Lepidoptera</tp:taxon-name-part></tp:taxon-name> | <named-content xmlns:xlink="http://www.w3.org/1999/xlink" content-type="dwc:institutional_code" xlink:type="simple">ZMBN</named-content> 2014 | [transverse] no. 075”, Mally prep. no. 870 (<named-content xmlns:xlink="http://www.w3.org/1999/xlink" content-type="dwc:institutional_code" xlink:type="simple">TLMF</named-content>); 1♂ same data, but [yellow label] “DNA voucher | <tp:taxon-name><tp:taxon-name-part taxon-name-part-type="order">Lepidoptera</tp:taxon-name-part></tp:taxon-name> | <named-content xmlns:xlink="http://www.w3.org/1999/xlink" content-type="dwc:institutional_code" xlink:type="simple">ZMBN</named-content> 2014 | [transverse] no. 076”, Mally prep. no. 871 (<named-content xmlns:xlink="http://www.w3.org/1999/xlink" content-type="dwc:institutional_code" xlink:type="simple">TLMF</named-content>); 2♂ “Spain, prov. Lerida | <named-content xmlns:xlink="http://www.w3.org/1999/xlink" content-type="dwc:verbatimCoordinates" xlink:type="simple"><named-content content-type="geo-json" specific-use="{&#34;type&#34;:&#34;Point&#34;,&#34;coordinates&#34;:[1.000000,42.653611]}" id="NCID0ETLBK" xlink:type="simple">42°39'13’’ N, 00°60 E</named-content></named-content> | East of Port de la | Bonaigua, 1925 m | 31.vii.2007 | leg. B.Skule &amp; P.Skou”, [salmon-pink label] “DNA voucher | <tp:taxon-name><tp:taxon-name-part taxon-name-part-type="order">Lepidoptera</tp:taxon-name-part></tp:taxon-name> | <named-content xmlns:xlink="http://www.w3.org/1999/xlink" content-type="dwc:institutional_code" xlink:type="simple">ZMBN</named-content> 2016 | [transverse] no. 418”, Mally prep. no. 1040 (<named-content xmlns:xlink="http://www.w3.org/1999/xlink" content-type="dwc:institutional_code" xlink:type="simple">ZMUC</named-content>); <bold>ANDORRA.</bold> 1♂ “ANDORRA | Port de Cabús, 2290 m | <named-content xmlns:xlink="http://www.w3.org/1999/xlink" content-type="dwc:verbatimCoordinates" xlink:type="simple"><named-content content-type="geo-json" specific-use="{&#34;type&#34;:&#34;Point&#34;,&#34;coordinates&#34;:[1.420278,42.545833]}" id="NCID0EMMBK" xlink:type="simple">1°25'13´[sic!]E, 42°32'45"N</named-content></named-content> | 16.7.2012 | leg. Huemer | <named-content xmlns:xlink="http://www.w3.org/1999/xlink" content-type="dwc:institutional_code" xlink:type="simple">TLMF</named-content> 2012-011”; [light red label] “DNA voucher | <tp:taxon-name><tp:taxon-name-part taxon-name-part-type="order">Lepidoptera</tp:taxon-name-part></tp:taxon-name> | R. Mally 2012 | [transverse] no. 1391”, Mally prep. no. 561 (<named-content xmlns:xlink="http://www.w3.org/1999/xlink" content-type="dwc:institutional_code" xlink:type="simple">TLMF</named-content>); 1♂ same data, but [yellow label] “DNA voucher | <tp:taxon-name><tp:taxon-name-part taxon-name-part-type="order">Lepidoptera</tp:taxon-name-part></tp:taxon-name> | <named-content xmlns:xlink="http://www.w3.org/1999/xlink" content-type="dwc:institutional_code" xlink:type="simple">ZMBN</named-content> 2014 | [transverse] no. 074”, Mally prep. no. 869 (<named-content xmlns:xlink="http://www.w3.org/1999/xlink" content-type="dwc:institutional_code" xlink:type="simple">TLMF</named-content>); <bold>FRANCE.</bold> 1♂ [handwritten] “Franz. Zentralpyrenäen | Res.Nat. Neouvielle | Lac d’Aumar | 2200m; 15.VIII.1991 | [printed] leg.M. Sommerer”, [pale turquoise label] BC <named-content xmlns:xlink="http://www.w3.org/1999/xlink" content-type="dwc:institutional_code" xlink:type="simple">TLMF</named-content> Lep 05660”, Mally prep. no. 1032 (<named-content xmlns:xlink="http://www.w3.org/1999/xlink" content-type="dwc:institutional_code" xlink:type="simple">TLMF</named-content>); 1♂ [handwritten] “NEL Jacques | Lac de Gaube | 65.Cauterets. PN | 28.VII.2002”, “gen ♂ | 14454” (<named-content xmlns:xlink="http://www.w3.org/1999/xlink" content-type="dwc:institutional_code" xlink:type="simple">TLMF</named-content>); 1♂ 1♀ [handwritten] “20.7.94” (♂) and [handwritten] “1.7.47” (♀), “Pyrénées Orientales | Vernet-les-Bains | R. Oberthür”, “Paravicini Coll. | B.M. 1937-383.”, Mally prep. no. 1107 (♂), 1108 (♀) (BMNH); 1♀ [handwritten] “NEL Jacques | Pic Midi Bigorre | 2350m.65 | 07.VIII.2002”, [yellow label] “DNA voucher | <tp:taxon-name><tp:taxon-name-part taxon-name-part-type="order">Lepidoptera</tp:taxon-name-part></tp:taxon-name> | <named-content xmlns:xlink="http://www.w3.org/1999/xlink" content-type="dwc:institutional_code" xlink:type="simple">ZMBN</named-content> 2015 | [transverse] no. 088”, Mally prep. no. 873 (<named-content xmlns:xlink="http://www.w3.org/1999/xlink" content-type="dwc:institutional_code" xlink:type="simple">TLMF</named-content>); 1♀ [handwritten] “NEL Jacques | Pic Midi Bigorre | 2350m.65 | 07.VIII.2002”, [handwritten] “gen ♀ | 14437” (<named-content xmlns:xlink="http://www.w3.org/1999/xlink" content-type="dwc:institutional_code" xlink:type="simple">TLMF</named-content>).</p></tp:treatment-sec><tp:treatment-sec sec-type="Balkan DNA Barcode clade" id="SECID0EUOBK"><title>Balkan DNA Barcode clade</title><p>
              <bold>(rho3 in Fig. <xref ref-type="fig" rid="F1">1</xref>): MACEDONIA.</bold> 1♂ “Macedonia, NP Mavrovo | Korab, summit ridge | ca. 2700–2750 m | <named-content xmlns:xlink="http://www.w3.org/1999/xlink" content-type="dwc:verbatimCoordinates" xlink:type="simple"><named-content content-type="geo-json" specific-use="{&#34;type&#34;:&#34;Point&#34;,&#34;coordinates&#34;:[20.546667,41.788889]}" id="NCID0EEPBK" xlink:type="simple">20°32'48"E, 41°47'20"N</named-content></named-content> | 28.7.–1.8.2011 | leg. Huemer &amp; Tarmann”, [pale green label] “BC <named-content xmlns:xlink="http://www.w3.org/1999/xlink" content-type="dwc:institutional_code" xlink:type="simple">TLMF</named-content> Lep 05086”, [yellow label] “DNA voucher | <tp:taxon-name><tp:taxon-name-part taxon-name-part-type="order">Lepidoptera</tp:taxon-name-part></tp:taxon-name> | <named-content xmlns:xlink="http://www.w3.org/1999/xlink" content-type="dwc:institutional_code" xlink:type="simple">ZMBN</named-content> 2014 | [transverse] no. 073”, Mally prep. no. 868 (<named-content xmlns:xlink="http://www.w3.org/1999/xlink" content-type="dwc:institutional_code" xlink:type="simple">TLMF</named-content>); 1♀ “Macedonia, NP Mavrovo | Korab, eastern ridge | ca. 2325–2400 m | <named-content xmlns:xlink="http://www.w3.org/1999/xlink" content-type="dwc:verbatimCoordinates" xlink:type="simple"><named-content content-type="geo-json" specific-use="{&#34;type&#34;:&#34;Point&#34;,&#34;coordinates&#34;:[20.579444,41.785556]}" id="NCID0EAQBK" xlink:type="simple">20°34'46"E, 41°47'08"N</named-content></named-content> | 28.7.–1.8.2011 | leg. Huemer &amp; Tarmann”; [pale green label] “BC <named-content xmlns:xlink="http://www.w3.org/1999/xlink" content-type="dwc:institutional_code" xlink:type="simple">TLMF</named-content> Lep 05082”, Mally prep. no. 848 (<named-content xmlns:xlink="http://www.w3.org/1999/xlink" content-type="dwc:institutional_code" xlink:type="simple">TLMF</named-content>); <bold>BULGARIA.</bold> 4♂ 3♀ “Bulg. Vitoscha | 2290 m,23.7.83 | leg.J Ganev”; “Brit. Mus. | 198[handwritten]5∙189” or “Brit. Mus. | 198[handwritten]5∙282”, Mally prep. no. 1026 ♀, 1027 ♂, 1110 ♂ (BMNH).</p><!--PageBreak--></tp:treatment-sec><tp:treatment-sec sec-type="DNA data" id="SECID0ESQBK"><title>DNA data.</title><p>See Table <xref ref-type="table" rid="T2">2</xref>. On BOLD, <italic><tp:taxon-name><tp:taxon-name-part taxon-name-part-type="genus" reg="Udea">U.</tp:taxon-name-part> <tp:taxon-name-part taxon-name-part-type="species" reg="rhododendronalis">rhododendronalis</tp:taxon-name-part></tp:taxon-name></italic> is represented by the BINs AAH7703 and ABZ6001.</p></tp:treatment-sec><tp:treatment-sec sec-type="remarks" id="SECID0EHRBK"><title>Remarks.</title><p>We conclude from the data that none of the genitalia characters stated by <xref ref-type="bibr" rid="B28">Leraut (1996)</xref> for his subspecies are diagnostic: The shape of the valva apex and the size and extent of the protruding tooth ridge on the posterior phallus apodeme is variable in <italic><tp:taxon-name><tp:taxon-name-part taxon-name-part-type="genus" reg="Udea">U.</tp:taxon-name-part> <tp:taxon-name-part taxon-name-part-type="species" reg="rhododendronalis">rhododendronalis</tp:taxon-name-part></tp:taxon-name></italic> (and in other species of the <italic><tp:taxon-name><tp:taxon-name-part taxon-name-part-type="genus" reg="Udea">U.</tp:taxon-name-part> <tp:taxon-name-part taxon-name-part-type="species" reg="alpinalis">alpinalis</tp:taxon-name-part></tp:taxon-name></italic> species group); the number of cornuti ranges from four to six and is not fixed for any of the proposed subspecies. In the female genitalia, the width of the ductus bursae is variable and can be significantly influenced by the uptake of spermatophore(s) during copulation. One of the dissected females contained two spermatophores in its genital tract, indicating the possibility of multiple mating. Due to the absence of distinct morphological characters among the three clades, the two subspecies <italic><tp:taxon-name><tp:taxon-name-part taxon-name-part-type="genus" reg="Udea">U.</tp:taxon-name-part> <tp:taxon-name-part taxon-name-part-type="species" reg="rhododendronalis">r.</tp:taxon-name-part> <tp:taxon-name-part taxon-name-part-type="subspecies" reg="luquetalis">luquetalis</tp:taxon-name-part></tp:taxon-name></italic> and <italic><tp:taxon-name><tp:taxon-name-part taxon-name-part-type="genus" reg="Udea">U.</tp:taxon-name-part> <tp:taxon-name-part taxon-name-part-type="species" reg="rhododendronalis">r.</tp:taxon-name-part> <tp:taxon-name-part taxon-name-part-type="subspecies" reg="ventosalis">ventosalis</tp:taxon-name-part></tp:taxon-name></italic>, both described by <xref ref-type="bibr" rid="B28">Leraut (1996)</xref>, are synonymised with <italic><tp:taxon-name><tp:taxon-name-part taxon-name-part-type="genus" reg="Udea">U.</tp:taxon-name-part> <tp:taxon-name-part taxon-name-part-type="species" reg="rhododendronalis">rhododendronalis</tp:taxon-name-part></tp:taxon-name></italic>.</p><p>The <italic><tp:taxon-name><tp:taxon-name-part taxon-name-part-type="genus" reg="Udea">U.</tp:taxon-name-part> <tp:taxon-name-part taxon-name-part-type="species" reg="alpinalis">alpinalis</tp:taxon-name-part></tp:taxon-name></italic> species group now consists of the following taxa (in alphabetical order):</p><p>
              <italic><tp:taxon-name><tp:taxon-name-part taxon-name-part-type="genus" reg="Udea">Udea</tp:taxon-name-part> <tp:taxon-name-part taxon-name-part-type="species" reg="alpinalis">alpinalis</tp:taxon-name-part></tp:taxon-name></italic> (Denis &amp; Schiffermüller, 1775)</p><p>= <italic><tp:taxon-name><tp:taxon-name-part taxon-name-part-type="genus" reg="Phalaena">Phalaena</tp:taxon-name-part> <tp:taxon-name-part taxon-name-part-type="species" reg="grisealis">grisealis</tp:taxon-name-part></tp:taxon-name></italic> Fabricius, 1794</p><p>= <tp:taxon-name><tp:taxon-name-part taxon-name-part-type="genus" reg="Pyrausta">Pyrausta</tp:taxon-name-part> <tp:taxon-name-part taxon-name-part-type="species" reg="alpinalis">alpinalis</tp:taxon-name-part> <tp:taxon-name-part taxon-name-part-type="infraspecific-rank">ab.</tp:taxon-name-part> <tp:taxon-name-part taxon-name-part-type="aberration" reg="prolongata">prolongata</tp:taxon-name-part></tp:taxon-name> Weber, 1945</p><p>= <italic><tp:taxon-name><tp:taxon-name-part taxon-name-part-type="genus" reg="Pyrausta">Pyrausta</tp:taxon-name-part> <tp:taxon-name-part taxon-name-part-type="species" reg="alpinalis">alpinalis</tp:taxon-name-part> <tp:taxon-name-part taxon-name-part-type="subspecies" reg="valerialis">valerialis</tp:taxon-name-part></tp:taxon-name></italic> Galvagni, 1933</p><p>= <italic>valerianalis</italic> Speidel, 1996 (misspell.)</p><p>
              <italic><tp:taxon-name><tp:taxon-name-part taxon-name-part-type="genus" reg="Udea">Udea</tp:taxon-name-part> <tp:taxon-name-part taxon-name-part-type="species" reg="altaica">altaica</tp:taxon-name-part></tp:taxon-name></italic> (Zerny, 1914), <bold>stat. n.</bold></p><p>
              <italic><tp:taxon-name><tp:taxon-name-part taxon-name-part-type="genus" reg="Udea">Udea</tp:taxon-name-part> <tp:taxon-name-part taxon-name-part-type="species" reg="austriacalis">austriacalis</tp:taxon-name-part></tp:taxon-name></italic> (Herrich-Schäffer, 1851)</p><p>= <italic><tp:taxon-name><tp:taxon-name-part taxon-name-part-type="genus" reg="Botys">Botys</tp:taxon-name-part> <tp:taxon-name-part taxon-name-part-type="species" reg="nitidalis">nitidalis</tp:taxon-name-part></tp:taxon-name></italic> Heinemann, 1865</p><p>= <italic><tp:taxon-name><tp:taxon-name-part taxon-name-part-type="genus" reg="Botys">Botys</tp:taxon-name-part> <tp:taxon-name-part taxon-name-part-type="species" reg="sororialis">sororialis</tp:taxon-name-part></tp:taxon-name></italic> Heyden, 1860</p><p>
              <italic><tp:taxon-name><tp:taxon-name-part taxon-name-part-type="genus" reg="Udea">Udea</tp:taxon-name-part> <tp:taxon-name-part taxon-name-part-type="species" reg="bourgogealis">bourgogealis</tp:taxon-name-part></tp:taxon-name></italic> Leraut, 1996</p><p>
              <italic><tp:taxon-name><tp:taxon-name-part taxon-name-part-type="genus" reg="Udea">Udea</tp:taxon-name-part> <tp:taxon-name-part taxon-name-part-type="species" reg="carniolica">carniolica</tp:taxon-name-part></tp:taxon-name></italic> Huemer &amp; Tarmann, 1989</p><p>
              <italic><tp:taxon-name><tp:taxon-name-part taxon-name-part-type="genus" reg="Udea">Udea</tp:taxon-name-part> <tp:taxon-name-part taxon-name-part-type="species" reg="cretacea">cretacea</tp:taxon-name-part></tp:taxon-name></italic> (Filipjev, 1925)</p><p>
              <italic><tp:taxon-name><tp:taxon-name-part taxon-name-part-type="genus" reg="Udea">Udea</tp:taxon-name-part> <tp:taxon-name-part taxon-name-part-type="species" reg="donzelalis">donzelalis</tp:taxon-name-part></tp:taxon-name></italic> (Guenée, 1854), <bold>stat. rev.</bold></p><p>
              <italic><tp:taxon-name><tp:taxon-name-part taxon-name-part-type="genus" reg="Udea">Udea</tp:taxon-name-part> <tp:taxon-name-part taxon-name-part-type="species" reg="juldusalis">juldusalis</tp:taxon-name-part></tp:taxon-name></italic> (Zerny, 1914), <bold>stat. n.</bold></p><p>
              <italic><tp:taxon-name><tp:taxon-name-part taxon-name-part-type="genus" reg="Udea">Udea</tp:taxon-name-part> <tp:taxon-name-part taxon-name-part-type="species" reg="murinalis">murinalis</tp:taxon-name-part></tp:taxon-name></italic> (Fischer von Röslerstamm, 1842)</p><p>
              <italic><tp:taxon-name><tp:taxon-name-part taxon-name-part-type="genus" reg="Udea">Udea</tp:taxon-name-part> <tp:taxon-name-part taxon-name-part-type="species" reg="nebulalis">nebulalis</tp:taxon-name-part></tp:taxon-name></italic> (Hübner, 1796)</p><p>= <italic><tp:taxon-name><tp:taxon-name-part taxon-name-part-type="genus" reg="Botys">Botys</tp:taxon-name-part> <tp:taxon-name-part taxon-name-part-type="species" reg="pratalis">pratalis</tp:taxon-name-part></tp:taxon-name></italic> Zeller, 1841</p><p>= <italic><tp:taxon-name><tp:taxon-name-part taxon-name-part-type="genus" reg="Pyralis">Pyralis</tp:taxon-name-part> <tp:taxon-name-part taxon-name-part-type="species" reg="squalidalis">squalidalis</tp:taxon-name-part></tp:taxon-name></italic> Hübner, 1809</p><p>
              <italic><tp:taxon-name><tp:taxon-name-part taxon-name-part-type="genus" reg="Udea">Udea</tp:taxon-name-part> <tp:taxon-name-part taxon-name-part-type="species" reg="plumbalis">plumbalis</tp:taxon-name-part></tp:taxon-name></italic> (Zerny, 1914), <bold>stat. n.</bold></p><p>
              <italic><tp:taxon-name><tp:taxon-name-part taxon-name-part-type="genus" reg="Udea">Udea</tp:taxon-name-part> <tp:taxon-name-part taxon-name-part-type="species" reg="rhododendronalis">rhododendronalis</tp:taxon-name-part></tp:taxon-name></italic> (Duponchel, 1834)</p><p>= <italic><tp:taxon-name><tp:taxon-name-part taxon-name-part-type="genus" reg="Udea">Udea</tp:taxon-name-part> <tp:taxon-name-part taxon-name-part-type="species" reg="rhododendronalis">rhododendronalis</tp:taxon-name-part> <tp:taxon-name-part taxon-name-part-type="subspecies" reg="luquetalis">luquetalis</tp:taxon-name-part></tp:taxon-name></italic> P. Leraut, 1996, <bold>syn. n.</bold></p><p>= <italic><tp:taxon-name><tp:taxon-name-part taxon-name-part-type="genus" reg="Udea">Udea</tp:taxon-name-part> <tp:taxon-name-part taxon-name-part-type="species" reg="rhododendronalis">rhododendronalis</tp:taxon-name-part> <tp:taxon-name-part taxon-name-part-type="subspecies" reg="ventosalis">ventosalis</tp:taxon-name-part></tp:taxon-name></italic> P. Leraut, 1996, <bold>syn. n.</bold></p><p>
              <italic><tp:taxon-name><tp:taxon-name-part taxon-name-part-type="genus" reg="Udea">Udea</tp:taxon-name-part> <tp:taxon-name-part taxon-name-part-type="species" reg="uliginosalis">uliginosalis</tp:taxon-name-part></tp:taxon-name></italic> (Stephens, 1834)</p><p>= <italic><tp:taxon-name><tp:taxon-name-part taxon-name-part-type="genus" reg="Pyrausta">Pyrausta</tp:taxon-name-part> <tp:taxon-name-part taxon-name-part-type="species" reg="monticolalis">monticolalis</tp:taxon-name-part></tp:taxon-name></italic> La Harpe, 1855</p><p>= <italic><tp:taxon-name><tp:taxon-name-part taxon-name-part-type="genus" reg="Udea"/><tp:taxon-name-part taxon-name-part-type="species" reg="uliginosalis">uliginosalis</tp:taxon-name-part></tp:taxon-name></italic> (Stephens, 1829), <bold>nom. nud.</bold></p><p>
              <italic><tp:taxon-name><tp:taxon-name-part taxon-name-part-type="genus" reg="Udea">Udea</tp:taxon-name-part> <tp:taxon-name-part taxon-name-part-type="species" reg="uralica">uralica</tp:taxon-name-part></tp:taxon-name></italic> Slamka, 2013</p><!--PageBreak--></tp:treatment-sec><tp:treatment-sec><!--Section generated to contain objects referenced in tp:taxon-treatment.--><fig id="F1" position="float" orientation="portrait"><label>Figure 1.</label><caption><p>Maximum Likelihood analysis of COI Barcode data of the <italic><tp:taxon-name><tp:taxon-name-part taxon-name-part-type="genus" reg="Udea">Udea</tp:taxon-name-part> <tp:taxon-name-part taxon-name-part-type="species" reg="alpinalis">alpinalis</tp:taxon-name-part></tp:taxon-name></italic> species group. Numbers on branches represent bootstrap values of ≥ 50 % inferred from 1,000 replicates, scale bar represents substitutions per site.</p></caption><graphic xmlns:xlink="http://www.w3.org/1999/xlink" xlink:href="zookeys-746-051-g001.jpg" position="float" orientation="portrait" xlink:type="simple" id="oo_192807.jpg"/></fig><fig id="F2" position="float" orientation="portrait"><label>Figures 2–3.</label><caption><p>Maximum Likelihood analysis of <abbrev xmlns:xlink="http://www.w3.org/1999/xlink" xlink:title="Elongation Factor 1-alpha" id="ABBRID0E3CBI" xlink:type="simple">EF1a</abbrev> (<bold>2</bold>) and wingless (<bold>3</bold>) data of the <italic><tp:taxon-name><tp:taxon-name-part taxon-name-part-type="genus" reg="Udea">Udea</tp:taxon-name-part> <tp:taxon-name-part taxon-name-part-type="species" reg="alpinalis">alpinalis</tp:taxon-name-part></tp:taxon-name></italic> species group. Numbers on branches represent bootstrap values of ≥ 50% inferred from 1,000 replicates. Note that the taxon set is not identical for the two analyses, scale bars represent substitutions per site.</p></caption><graphic xmlns:xlink="http://www.w3.org/1999/xlink" xlink:href="zookeys-746-051-g002.jpg" position="float" orientation="portrait" xlink:type="simple" id="oo_192808.jpg"/></fig><fig id="F3" position="float" orientation="portrait"><label>Figures 4–5.</label><caption><p>Distribution of investigated specimens of the <italic><tp:taxon-name><tp:taxon-name-part taxon-name-part-type="genus" reg="Udea">Udea</tp:taxon-name-part> <tp:taxon-name-part taxon-name-part-type="species" reg="austriacalis">austriacalis</tp:taxon-name-part></tp:taxon-name></italic> species complex (<bold>4</bold>) and <italic><tp:taxon-name><tp:taxon-name-part taxon-name-part-type="genus" reg="Udea">U.</tp:taxon-name-part> <tp:taxon-name-part taxon-name-part-type="species" reg="rhododendronalis">rhododendronalis</tp:taxon-name-part></tp:taxon-name></italic> (<bold>5</bold>) in Europe <bold>4</bold> <italic><tp:taxon-name><tp:taxon-name-part taxon-name-part-type="genus" reg="Udea">U.</tp:taxon-name-part> <tp:taxon-name-part taxon-name-part-type="species" reg="austriacalis">austriacalis</tp:taxon-name-part></tp:taxon-name></italic> (red), <italic><tp:taxon-name><tp:taxon-name-part taxon-name-part-type="genus" reg="Udea">U.</tp:taxon-name-part> <tp:taxon-name-part taxon-name-part-type="species" reg="donzelalis">donzelalis</tp:taxon-name-part></tp:taxon-name></italic> (green), <italic><tp:taxon-name><tp:taxon-name-part taxon-name-part-type="genus" reg="Udea">U.</tp:taxon-name-part> <tp:taxon-name-part taxon-name-part-type="species" reg="cretacea">cretacea</tp:taxon-name-part></tp:taxon-name></italic> (yellow) <bold>5</bold> <italic><tp:taxon-name><tp:taxon-name-part taxon-name-part-type="genus" reg="Udea">U.</tp:taxon-name-part> <tp:taxon-name-part taxon-name-part-type="species" reg="rhododendronalis">rhododendronalis</tp:taxon-name-part></tp:taxon-name></italic> (blue); altitudes ≥ 1,000 m are marked in increasingly darker grey shades every 500 m.</p></caption><graphic xmlns:xlink="http://www.w3.org/1999/xlink" xlink:href="zookeys-746-051-g003.jpg" position="float" orientation="portrait" xlink:type="simple" id="oo_192809.jpg"/></fig><table-wrap id="T2" position="float" orientation="portrait"><label>Table 2.</label><caption><p>Origin and gene sequence data of the genetically investigated <italic><tp:taxon-name><tp:taxon-name-part taxon-name-part-type="genus" reg="Udea">Udea</tp:taxon-name-part></tp:taxon-name></italic> material.</p></caption><table id="TID0E6VAI" rules="all"><tbody><tr><th rowspan="1" colspan="1">species</th><th rowspan="1" colspan="1">Origin</th><th rowspan="1" colspan="1">BOLD sample no.</th><th rowspan="1" colspan="1">DNA extraction no.</th><th rowspan="1" colspan="1">COI accession no.</th><th rowspan="1" colspan="1">
                <abbrev xmlns:xlink="http://www.w3.org/1999/xlink" xlink:title="Elongation Factor 1-alpha" id="ABBRID0EHNAE" xlink:type="simple">EF1a</abbrev> accession no.</th><th rowspan="1" colspan="1">wingless accession no.</th></tr><tr><td rowspan="17" colspan="1">
              <bold><italic><tp:taxon-name><tp:taxon-name-part taxon-name-part-type="genus" reg="Udea">U.</tp:taxon-name-part> <tp:taxon-name-part taxon-name-part-type="species" reg="austriacalis">austriacalis</tp:taxon-name-part></tp:taxon-name></italic></bold>
            </td><td rowspan="1" colspan="1">Austria, Carinthia</td><td rowspan="1" colspan="1">
                <named-content xmlns:xlink="http://www.w3.org/1999/xlink" content-type="dwc:institutional_code" xlink:type="simple">TLMF</named-content> Lep 00837</td><td rowspan="1" colspan="1">
                <named-content xmlns:xlink="http://www.w3.org/1999/xlink" content-type="dwc:institutional_code" xlink:type="simple">ZMBN</named-content> Lep419</td><td rowspan="1" colspan="1"><ext-link xmlns:xlink="http://www.w3.org/1999/xlink" ext-link-type="gen" xlink:href="HQ968213" xlink:type="simple">HQ968213</ext-link></td><td rowspan="1" colspan="1"><ext-link xmlns:xlink="http://www.w3.org/1999/xlink" ext-link-type="gen" xlink:href="MG523969" xlink:type="simple">MG523969</ext-link></td><td rowspan="1" colspan="1"><ext-link xmlns:xlink="http://www.w3.org/1999/xlink" ext-link-type="gen" xlink:href="MG523989" xlink:type="simple">MG523989</ext-link></td></tr><tr><td rowspan="1" colspan="1">Macedonia, Mavrovo Nat. Park</td><td rowspan="1" colspan="1">
                <named-content xmlns:xlink="http://www.w3.org/1999/xlink" content-type="dwc:institutional_code" xlink:type="simple">TLMF</named-content> Lep 05069</td><td rowspan="1" colspan="1">
                <named-content xmlns:xlink="http://www.w3.org/1999/xlink" content-type="dwc:institutional_code" xlink:type="simple">ZMBN</named-content> Lep420</td><td rowspan="1" colspan="1"><ext-link xmlns:xlink="http://www.w3.org/1999/xlink" ext-link-type="gen" xlink:href="KX042511" xlink:type="simple">KX042511</ext-link></td><td rowspan="1" colspan="1">–</td><td rowspan="1" colspan="1"><ext-link xmlns:xlink="http://www.w3.org/1999/xlink" ext-link-type="gen" xlink:href="MG523990" xlink:type="simple">MG523990</ext-link></td></tr><tr><td rowspan="1" colspan="1">Italy, South Tyrol</td><td rowspan="1" colspan="1">BC <named-content xmlns:xlink="http://www.w3.org/1999/xlink" content-type="dwc:institutional_code" xlink:type="simple">MTD</named-content> 00758</td><td rowspan="1" colspan="1">
                <named-content xmlns:xlink="http://www.w3.org/1999/xlink" content-type="dwc:institutional_code" xlink:type="simple">ZMBN</named-content> Lep421</td><td rowspan="1" colspan="1"><ext-link xmlns:xlink="http://www.w3.org/1999/xlink" ext-link-type="gen" xlink:href="JF852277" xlink:type="simple">JF852277</ext-link></td><td rowspan="1" colspan="1"><ext-link xmlns:xlink="http://www.w3.org/1999/xlink" ext-link-type="gen" xlink:href="MG523970" xlink:type="simple">MG523970</ext-link></td><td rowspan="1" colspan="1"><ext-link xmlns:xlink="http://www.w3.org/1999/xlink" ext-link-type="gen" xlink:href="MG523991" xlink:type="simple">MG523991</ext-link></td></tr><tr><td rowspan="1" colspan="1">Italy, Belluno</td><td rowspan="1" colspan="1">
                <named-content xmlns:xlink="http://www.w3.org/1999/xlink" content-type="dwc:institutional_code" xlink:type="simple">TLMF</named-content> Lep 00570</td><td rowspan="1" colspan="1">
                <named-content xmlns:xlink="http://www.w3.org/1999/xlink" content-type="dwc:institutional_code" xlink:type="simple">ZMBN</named-content> Lep422</td><td rowspan="1" colspan="1"><ext-link xmlns:xlink="http://www.w3.org/1999/xlink" ext-link-type="gen" xlink:href="HM381412" xlink:type="simple">HM381412</ext-link></td><td rowspan="1" colspan="1"><ext-link xmlns:xlink="http://www.w3.org/1999/xlink" ext-link-type="gen" xlink:href="MG523971" xlink:type="simple">MG523971</ext-link></td><td rowspan="1" colspan="1"><ext-link xmlns:xlink="http://www.w3.org/1999/xlink" ext-link-type="gen" xlink:href="MG523992" xlink:type="simple">MG523992</ext-link></td></tr><tr><td rowspan="1" colspan="1">Italy, Cuneo</td><td rowspan="1" colspan="1">
                <named-content xmlns:xlink="http://www.w3.org/1999/xlink" content-type="dwc:institutional_code" xlink:type="simple">TLMF</named-content> Lep 00971</td><td rowspan="1" colspan="1">
                <named-content xmlns:xlink="http://www.w3.org/1999/xlink" content-type="dwc:institutional_code" xlink:type="simple">ZMBN</named-content> Lep423</td><td rowspan="1" colspan="1"><ext-link xmlns:xlink="http://www.w3.org/1999/xlink" ext-link-type="gen" xlink:href="HM381536" xlink:type="simple">HM381536</ext-link></td><td rowspan="1" colspan="1"><ext-link xmlns:xlink="http://www.w3.org/1999/xlink" ext-link-type="gen" xlink:href="MG523972" xlink:type="simple">MG523972</ext-link></td><td rowspan="1" colspan="1"><ext-link xmlns:xlink="http://www.w3.org/1999/xlink" ext-link-type="gen" xlink:href="MG523993" xlink:type="simple">MG523993</ext-link></td></tr><tr><td rowspan="1" colspan="1">Italy, Piedmont</td><td rowspan="1" colspan="1">BC <named-content xmlns:xlink="http://www.w3.org/1999/xlink" content-type="dwc:institutional_code" xlink:type="simple">MTD</named-content> 01617</td><td rowspan="1" colspan="1">
                <named-content xmlns:xlink="http://www.w3.org/1999/xlink" content-type="dwc:institutional_code" xlink:type="simple">ZMBN</named-content> Lep424</td><td rowspan="1" colspan="1"><ext-link xmlns:xlink="http://www.w3.org/1999/xlink" ext-link-type="gen" xlink:href="MG191924" xlink:type="simple">MG191924</ext-link></td><td rowspan="1" colspan="1">–</td><td rowspan="1" colspan="1">–</td></tr><tr><td rowspan="1" colspan="1">Italy, South Tyrol</td><td rowspan="1" colspan="1">–</td><td rowspan="1" colspan="1">
                <named-content xmlns:xlink="http://www.w3.org/1999/xlink" content-type="dwc:institutional_code" xlink:type="simple">MTD</named-content> Lep238</td><td rowspan="1" colspan="1"><ext-link xmlns:xlink="http://www.w3.org/1999/xlink" ext-link-type="gen" xlink:href="JF497036" xlink:type="simple">JF497036</ext-link></td><td rowspan="1" colspan="1"><ext-link xmlns:xlink="http://www.w3.org/1999/xlink" ext-link-type="gen" xlink:href="MG523942" xlink:type="simple">MG523942</ext-link></td><td rowspan="1" colspan="1">–</td></tr><tr><td rowspan="1" colspan="1">Italy, South Tyrol</td><td rowspan="1" colspan="1">–</td><td rowspan="1" colspan="1">MTDLep292</td><td rowspan="1" colspan="1">–</td><td rowspan="1" colspan="1"><ext-link xmlns:xlink="http://www.w3.org/1999/xlink" ext-link-type="gen" xlink:href="MH078064" xlink:type="simple">MH078064</ext-link></td><td rowspan="1" colspan="1"><ext-link xmlns:xlink="http://www.w3.org/1999/xlink" ext-link-type="gen" xlink:href="JF497077" xlink:type="simple">JF497077</ext-link></td></tr><tr><td rowspan="1" colspan="1">Italy, Cuneo</td><td rowspan="1" colspan="1">–</td><td rowspan="1" colspan="1">
                <named-content xmlns:xlink="http://www.w3.org/1999/xlink" content-type="dwc:institutional_code" xlink:type="simple">MTD</named-content> Lep960</td><td rowspan="1" colspan="1"><ext-link xmlns:xlink="http://www.w3.org/1999/xlink" ext-link-type="gen" xlink:href="MG523926" xlink:type="simple">MG523926</ext-link></td><td rowspan="1" colspan="1"><ext-link xmlns:xlink="http://www.w3.org/1999/xlink" ext-link-type="gen" xlink:href="MG523946" xlink:type="simple">MG523946</ext-link></td><td rowspan="1" colspan="1">–</td></tr><tr><td rowspan="1" colspan="1">France, Alpes-Maritimes</td><td rowspan="1" colspan="1">
                <named-content xmlns:xlink="http://www.w3.org/1999/xlink" content-type="dwc:institutional_code" xlink:type="simple">TLMF</named-content> Lep 00988</td><td rowspan="1" colspan="1">
                <named-content xmlns:xlink="http://www.w3.org/1999/xlink" content-type="dwc:institutional_code" xlink:type="simple">MTD</named-content> Lep961</td><td rowspan="1" colspan="1"><ext-link xmlns:xlink="http://www.w3.org/1999/xlink" ext-link-type="gen" xlink:href="HQ968447" xlink:type="simple">HQ968447</ext-link></td><td rowspan="1" colspan="1"><ext-link xmlns:xlink="http://www.w3.org/1999/xlink" ext-link-type="gen" xlink:href="MG523947" xlink:type="simple">MG523947</ext-link></td><td rowspan="1" colspan="1">–</td></tr><tr><td rowspan="1" colspan="1">France, Basses-Alpes</td><td rowspan="1" colspan="1">–</td><td rowspan="1" colspan="1">
                <named-content xmlns:xlink="http://www.w3.org/1999/xlink" content-type="dwc:institutional_code" xlink:type="simple">MTD</named-content> Lep962</td><td rowspan="1" colspan="1"><ext-link xmlns:xlink="http://www.w3.org/1999/xlink" ext-link-type="gen" xlink:href="MG523927" xlink:type="simple">MG523927</ext-link></td><td rowspan="1" colspan="1">–</td><td rowspan="1" colspan="1">–</td></tr><tr><td rowspan="1" colspan="1">Italy, Cuneo</td><td rowspan="1" colspan="1">
                <named-content xmlns:xlink="http://www.w3.org/1999/xlink" content-type="dwc:institutional_code" xlink:type="simple">TLMF</named-content> Lep 00527</td><td rowspan="1" colspan="1">–</td><td rowspan="1" colspan="1"><ext-link xmlns:xlink="http://www.w3.org/1999/xlink" ext-link-type="gen" xlink:href="HM381372" xlink:type="simple">HM381372</ext-link></td><td rowspan="1" colspan="1">–</td><td rowspan="1" colspan="1">–</td></tr><tr><td rowspan="1" colspan="1">France, Alpes-Maritimes</td><td rowspan="1" colspan="1">
                <named-content xmlns:xlink="http://www.w3.org/1999/xlink" content-type="dwc:institutional_code" xlink:type="simple">TLMF</named-content> Lep 00633</td><td rowspan="1" colspan="1">–</td><td rowspan="1" colspan="1"><ext-link xmlns:xlink="http://www.w3.org/1999/xlink" ext-link-type="gen" xlink:href="HM381456" xlink:type="simple">HM381456</ext-link></td><td rowspan="1" colspan="1">–</td><td rowspan="1" colspan="1">–</td></tr><tr><td rowspan="1" colspan="1">Austria, Carinthia</td><td rowspan="1" colspan="1">
                <named-content xmlns:xlink="http://www.w3.org/1999/xlink" content-type="dwc:institutional_code" xlink:type="simple">TLMF</named-content> Lep 00838</td><td rowspan="1" colspan="1">–</td><td rowspan="1" colspan="1"><ext-link xmlns:xlink="http://www.w3.org/1999/xlink" ext-link-type="gen" xlink:href="HQ968214" xlink:type="simple">HQ968214</ext-link></td><td rowspan="1" colspan="1">–</td><td rowspan="1" colspan="1">–</td></tr><tr><td rowspan="1" colspan="1">Italy, Cuneo</td><td rowspan="1" colspan="1">
                <named-content xmlns:xlink="http://www.w3.org/1999/xlink" content-type="dwc:institutional_code" xlink:type="simple">TLMF</named-content> Lep 00970</td><td rowspan="1" colspan="1">–</td><td rowspan="1" colspan="1"><ext-link xmlns:xlink="http://www.w3.org/1999/xlink" ext-link-type="gen" xlink:href="HM381535" xlink:type="simple">HM381535</ext-link></td><td rowspan="1" colspan="1">–</td><td rowspan="1" colspan="1">–</td></tr><tr><td rowspan="1" colspan="1">France, Provence-Cote d’Azur</td><td rowspan="1" colspan="1">
                <named-content xmlns:xlink="http://www.w3.org/1999/xlink" content-type="dwc:institutional_code" xlink:type="simple">TLMF</named-content> Lep 00987</td><td rowspan="1" colspan="1">–</td><td rowspan="1" colspan="1"><ext-link xmlns:xlink="http://www.w3.org/1999/xlink" ext-link-type="gen" xlink:href="HM381552" xlink:type="simple">HM381552</ext-link></td><td rowspan="1" colspan="1">–</td><td rowspan="1" colspan="1">–</td></tr><tr><td rowspan="1" colspan="1">Macedonia, Mavrovo Nat. Park</td><td rowspan="1" colspan="1">
                <named-content xmlns:xlink="http://www.w3.org/1999/xlink" content-type="dwc:institutional_code" xlink:type="simple">TLMF</named-content> Lep 05068</td><td rowspan="1" colspan="1">–</td><td rowspan="1" colspan="1"><ext-link xmlns:xlink="http://www.w3.org/1999/xlink" ext-link-type="gen" xlink:href="KX042766" xlink:type="simple">KX042766</ext-link></td><td rowspan="1" colspan="1">–</td><td rowspan="1" colspan="1">–</td></tr><tr><td rowspan="5" colspan="1">
              <bold><italic><tp:taxon-name><tp:taxon-name-part taxon-name-part-type="genus" reg="Udea">U.</tp:taxon-name-part> <tp:taxon-name-part taxon-name-part-type="species" reg="donzelalis">donzelalis</tp:taxon-name-part></tp:taxon-name></italic></bold>
            </td><td rowspan="1" colspan="1">Andorra</td><td rowspan="1" colspan="1">–</td><td rowspan="1" colspan="1">
                <named-content xmlns:xlink="http://www.w3.org/1999/xlink" content-type="dwc:institutional_code" xlink:type="simple">ZMBN</named-content> Lep084</td><td rowspan="1" colspan="1"><ext-link xmlns:xlink="http://www.w3.org/1999/xlink" ext-link-type="gen" xlink:href="MG523936" xlink:type="simple">MG523936</ext-link></td><td rowspan="1" colspan="1"><ext-link xmlns:xlink="http://www.w3.org/1999/xlink" ext-link-type="gen" xlink:href="MG523962" xlink:type="simple">MG523962</ext-link></td><td rowspan="1" colspan="1"><ext-link xmlns:xlink="http://www.w3.org/1999/xlink" ext-link-type="gen" xlink:href="MG523983" xlink:type="simple">MG523983</ext-link></td></tr><tr><td rowspan="1" colspan="1">Andorra</td><td rowspan="1" colspan="1">–</td><td rowspan="1" colspan="1">
                <named-content xmlns:xlink="http://www.w3.org/1999/xlink" content-type="dwc:institutional_code" xlink:type="simple">ZMBN</named-content> Lep085</td><td rowspan="1" colspan="1"><ext-link xmlns:xlink="http://www.w3.org/1999/xlink" ext-link-type="gen" xlink:href="MG523937" xlink:type="simple">MG523937</ext-link></td><td rowspan="1" colspan="1"><ext-link xmlns:xlink="http://www.w3.org/1999/xlink" ext-link-type="gen" xlink:href="MG523963" xlink:type="simple">MG523963</ext-link></td><td rowspan="1" colspan="1"><ext-link xmlns:xlink="http://www.w3.org/1999/xlink" ext-link-type="gen" xlink:href="MG523984" xlink:type="simple">MG523984</ext-link></td></tr><tr><td rowspan="1" colspan="1">France, Cantal</td><td rowspan="1" colspan="1">–</td><td rowspan="1" colspan="1">
                <named-content xmlns:xlink="http://www.w3.org/1999/xlink" content-type="dwc:institutional_code" xlink:type="simple">ZMBN</named-content> Lep090</td><td rowspan="1" colspan="1"><ext-link xmlns:xlink="http://www.w3.org/1999/xlink" ext-link-type="gen" xlink:href="MG523938" xlink:type="simple">MG523938</ext-link></td><td rowspan="1" colspan="1">–</td><td rowspan="1" colspan="1"><ext-link xmlns:xlink="http://www.w3.org/1999/xlink" ext-link-type="gen" xlink:href="MG523985" xlink:type="simple">MG523985</ext-link></td></tr><tr><td rowspan="1" colspan="1">France, Cantal</td><td rowspan="1" colspan="1">–</td><td rowspan="1" colspan="1">
                <named-content xmlns:xlink="http://www.w3.org/1999/xlink" content-type="dwc:institutional_code" xlink:type="simple">ZMBN</named-content> Lep091</td><td rowspan="1" colspan="1"><ext-link xmlns:xlink="http://www.w3.org/1999/xlink" ext-link-type="gen" xlink:href="MG523939" xlink:type="simple">MG523939</ext-link></td><td rowspan="1" colspan="1"><ext-link xmlns:xlink="http://www.w3.org/1999/xlink" ext-link-type="gen" xlink:href="MG523964" xlink:type="simple">MG523964</ext-link></td><td rowspan="1" colspan="1"><ext-link xmlns:xlink="http://www.w3.org/1999/xlink" ext-link-type="gen" xlink:href="MG523986" xlink:type="simple">MG523986</ext-link></td></tr><tr><td rowspan="1" colspan="1">Spain, Huesca</td><td rowspan="1" colspan="1">
                <named-content xmlns:xlink="http://www.w3.org/1999/xlink" content-type="dwc:institutional_code" xlink:type="simple">TLMF</named-content> Lep 20010</td><td rowspan="1" colspan="1">–</td><td rowspan="1" colspan="1"><ext-link xmlns:xlink="http://www.w3.org/1999/xlink" ext-link-type="gen" xlink:href="MG191926" xlink:type="simple">MG191926</ext-link></td><td rowspan="1" colspan="1">–</td><td rowspan="1" colspan="1">–</td></tr><tr><td rowspan="1" colspan="1">
              <bold><italic><tp:taxon-name><tp:taxon-name-part taxon-name-part-type="genus" reg="Udea">U.</tp:taxon-name-part> <tp:taxon-name-part taxon-name-part-type="species" reg="cretacea">cretacea</tp:taxon-name-part></tp:taxon-name></italic></bold>
            </td><td rowspan="1" colspan="1">Russia, Kabardino-Balkaria</td><td rowspan="1" colspan="1">BC <named-content xmlns:xlink="http://www.w3.org/1999/xlink" content-type="dwc:institutional_code" xlink:type="simple">MTD</named-content> Lep 01612</td><td rowspan="1" colspan="1">–</td><td rowspan="1" colspan="1"><ext-link xmlns:xlink="http://www.w3.org/1999/xlink" ext-link-type="gen" xlink:href="MG191928" xlink:type="simple">MG191928</ext-link></td><td rowspan="1" colspan="1">–</td><td rowspan="1" colspan="1">–</td></tr><tr><td rowspan="17" colspan="1">
              <bold><italic><tp:taxon-name><tp:taxon-name-part taxon-name-part-type="genus" reg="Udea">U.</tp:taxon-name-part> <tp:taxon-name-part taxon-name-part-type="species" reg="rhododendronalis">rhododendronalis</tp:taxon-name-part></tp:taxon-name></italic></bold>
            </td><td rowspan="1" colspan="1">Macedonia, Mavrovo Nat. Park</td><td rowspan="1" colspan="1">
                <named-content xmlns:xlink="http://www.w3.org/1999/xlink" content-type="dwc:institutional_code" xlink:type="simple">TLMF</named-content> Lep 05086</td><td rowspan="1" colspan="1">
                <named-content xmlns:xlink="http://www.w3.org/1999/xlink" content-type="dwc:institutional_code" xlink:type="simple">ZMBN</named-content> Lep073</td><td rowspan="1" colspan="1"><ext-link xmlns:xlink="http://www.w3.org/1999/xlink" ext-link-type="gen" xlink:href="KX042769" xlink:type="simple">KX042769</ext-link></td><td rowspan="1" colspan="1">–</td><td rowspan="1" colspan="1"><ext-link xmlns:xlink="http://www.w3.org/1999/xlink" ext-link-type="gen" xlink:href="MG523974" xlink:type="simple">MG523974</ext-link></td></tr><tr><td rowspan="1" colspan="1">Andorra</td><td rowspan="1" colspan="1">–</td><td rowspan="1" colspan="1">
                <named-content xmlns:xlink="http://www.w3.org/1999/xlink" content-type="dwc:institutional_code" xlink:type="simple">ZMBN</named-content> Lep074</td><td rowspan="1" colspan="1"><ext-link xmlns:xlink="http://www.w3.org/1999/xlink" ext-link-type="gen" xlink:href="MG523933" xlink:type="simple">MG523933</ext-link></td><td rowspan="1" colspan="1"><ext-link xmlns:xlink="http://www.w3.org/1999/xlink" ext-link-type="gen" xlink:href="MG523953" xlink:type="simple">MG523953</ext-link></td><td rowspan="1" colspan="1"><ext-link xmlns:xlink="http://www.w3.org/1999/xlink" ext-link-type="gen" xlink:href="MG523975" xlink:type="simple">MG523975</ext-link></td></tr><tr><td rowspan="1" colspan="1">Spain, Cantabria</td><td rowspan="1" colspan="1">–</td><td rowspan="1" colspan="1">
                <named-content xmlns:xlink="http://www.w3.org/1999/xlink" content-type="dwc:institutional_code" xlink:type="simple">ZMBN</named-content> Lep075</td><td rowspan="1" colspan="1"><ext-link xmlns:xlink="http://www.w3.org/1999/xlink" ext-link-type="gen" xlink:href="MG523934" xlink:type="simple">MG523934</ext-link></td><td rowspan="1" colspan="1">–</td><td rowspan="1" colspan="1">–</td></tr><tr><td rowspan="1" colspan="1">Spain, Cantabria</td><td rowspan="1" colspan="1">–</td><td rowspan="1" colspan="1">
                <named-content xmlns:xlink="http://www.w3.org/1999/xlink" content-type="dwc:institutional_code" xlink:type="simple">ZMBN</named-content> Lep076</td><td rowspan="1" colspan="1"><ext-link xmlns:xlink="http://www.w3.org/1999/xlink" ext-link-type="gen" xlink:href="MG523935" xlink:type="simple">MG523935</ext-link></td><td rowspan="1" colspan="1"><ext-link xmlns:xlink="http://www.w3.org/1999/xlink" ext-link-type="gen" xlink:href="MG523954" xlink:type="simple">MG523954</ext-link></td><td rowspan="1" colspan="1">–</td></tr><tr><td rowspan="1" colspan="1">France, Alpes-Maritimes</td><td rowspan="1" colspan="1">–</td><td rowspan="1" colspan="1">
                <named-content xmlns:xlink="http://www.w3.org/1999/xlink" content-type="dwc:institutional_code" xlink:type="simple">ZMBN</named-content> Lep413</td><td rowspan="1" colspan="1"><ext-link xmlns:xlink="http://www.w3.org/1999/xlink" ext-link-type="gen" xlink:href="MG523940" xlink:type="simple">MG523940</ext-link></td><td rowspan="1" colspan="1">–</td><td rowspan="1" colspan="1">–</td></tr><tr><td rowspan="1" colspan="1">Austria, Styria</td><td rowspan="1" colspan="1">
                <named-content xmlns:xlink="http://www.w3.org/1999/xlink" content-type="dwc:institutional_code" xlink:type="simple">TLMF</named-content> Lep 00900</td><td rowspan="1" colspan="1">
                <named-content xmlns:xlink="http://www.w3.org/1999/xlink" content-type="dwc:institutional_code" xlink:type="simple">ZMBN</named-content> Lep414</td><td rowspan="1" colspan="1"><ext-link xmlns:xlink="http://www.w3.org/1999/xlink" ext-link-type="gen" xlink:href="HQ968270" xlink:type="simple">HQ968270</ext-link></td><td rowspan="1" colspan="1"><ext-link xmlns:xlink="http://www.w3.org/1999/xlink" ext-link-type="gen" xlink:href="MG523966" xlink:type="simple">MG523966</ext-link></td><td rowspan="1" colspan="1"><ext-link xmlns:xlink="http://www.w3.org/1999/xlink" ext-link-type="gen" xlink:href="MG523987" xlink:type="simple">MG523987</ext-link></td></tr><tr><td rowspan="1" colspan="1">Austria, Vorarlberg</td><td rowspan="1" colspan="1">
                <named-content xmlns:xlink="http://www.w3.org/1999/xlink" content-type="dwc:institutional_code" xlink:type="simple">TLMF</named-content> Lep 09148</td><td rowspan="1" colspan="1">
                <named-content xmlns:xlink="http://www.w3.org/1999/xlink" content-type="dwc:institutional_code" xlink:type="simple">ZMBN</named-content> Lep415</td><td rowspan="1" colspan="1"><ext-link xmlns:xlink="http://www.w3.org/1999/xlink" ext-link-type="gen" xlink:href="KP253729" xlink:type="simple">KP253729</ext-link></td><td rowspan="1" colspan="1"><ext-link xmlns:xlink="http://www.w3.org/1999/xlink" ext-link-type="gen" xlink:href="MG523967" xlink:type="simple">MG523967</ext-link></td><td rowspan="1" colspan="1">–</td></tr><tr><td rowspan="1" colspan="1">Italy, South Tyrol</td><td rowspan="1" colspan="1">
                <named-content xmlns:xlink="http://www.w3.org/1999/xlink" content-type="dwc:institutional_code" xlink:type="simple">TLMF</named-content> Lep 09218</td><td rowspan="1" colspan="1">
                <named-content xmlns:xlink="http://www.w3.org/1999/xlink" content-type="dwc:institutional_code" xlink:type="simple">ZMBN</named-content> Lep416</td><td rowspan="1" colspan="1"><ext-link xmlns:xlink="http://www.w3.org/1999/xlink" ext-link-type="gen" xlink:href="MG191932" xlink:type="simple">MG191932</ext-link></td><td rowspan="1" colspan="1">–</td><td rowspan="1" colspan="1">–</td></tr><tr><td rowspan="1" colspan="1">Italy, Cuneo</td><td rowspan="1" colspan="1">
                <named-content xmlns:xlink="http://www.w3.org/1999/xlink" content-type="dwc:institutional_code" xlink:type="simple">TLMF</named-content> Lep 00972</td><td rowspan="1" colspan="1">
                <named-content xmlns:xlink="http://www.w3.org/1999/xlink" content-type="dwc:institutional_code" xlink:type="simple">ZMBN</named-content> Lep417</td><td rowspan="1" colspan="1"><ext-link xmlns:xlink="http://www.w3.org/1999/xlink" ext-link-type="gen" xlink:href="HM381537" xlink:type="simple">HM381537</ext-link></td><td rowspan="1" colspan="1"><ext-link xmlns:xlink="http://www.w3.org/1999/xlink" ext-link-type="gen" xlink:href="MG523968" xlink:type="simple">MG523968</ext-link></td><td rowspan="1" colspan="1"><ext-link xmlns:xlink="http://www.w3.org/1999/xlink" ext-link-type="gen" xlink:href="MG523988" xlink:type="simple">MG523988</ext-link></td></tr><tr><td rowspan="1" colspan="1">Spain, Lerida</td><td rowspan="1" colspan="1">–</td><td rowspan="1" colspan="1">
                <named-content xmlns:xlink="http://www.w3.org/1999/xlink" content-type="dwc:institutional_code" xlink:type="simple">ZMBN</named-content> Lep418</td><td rowspan="1" colspan="1"><ext-link xmlns:xlink="http://www.w3.org/1999/xlink" ext-link-type="gen" xlink:href="MG523941" xlink:type="simple">MG523941</ext-link></td><td rowspan="1" colspan="1">–</td><td rowspan="1" colspan="1">–</td></tr><tr><td rowspan="1" colspan="1">Austria, East Tyrol</td><td rowspan="1" colspan="1">BC <named-content xmlns:xlink="http://www.w3.org/1999/xlink" content-type="dwc:institutional_code" xlink:type="simple">MTD</named-content> Lep 00768</td><td rowspan="1" colspan="1">
                <named-content xmlns:xlink="http://www.w3.org/1999/xlink" content-type="dwc:institutional_code" xlink:type="simple">MTD</named-content> Lep242</td><td rowspan="1" colspan="1"><ext-link xmlns:xlink="http://www.w3.org/1999/xlink" ext-link-type="gen" xlink:href="JF852287" xlink:type="simple">JF852287</ext-link></td><td rowspan="1" colspan="1"><ext-link xmlns:xlink="http://www.w3.org/1999/xlink" ext-link-type="gen" xlink:href="MG523944" xlink:type="simple">MG523944</ext-link></td><td rowspan="1" colspan="1"><ext-link xmlns:xlink="http://www.w3.org/1999/xlink" ext-link-type="gen" xlink:href="MG523973" xlink:type="simple">MG523973</ext-link></td></tr><tr><td rowspan="1" colspan="1">Italy, Cuneo</td><td rowspan="1" colspan="1">–</td><td rowspan="1" colspan="1">
                <named-content xmlns:xlink="http://www.w3.org/1999/xlink" content-type="dwc:institutional_code" xlink:type="simple">MTD</named-content> Lep288</td><td rowspan="1" colspan="1"><ext-link xmlns:xlink="http://www.w3.org/1999/xlink" ext-link-type="gen" xlink:href="MG523923" xlink:type="simple">MG523923</ext-link></td><td rowspan="1" colspan="1"><ext-link xmlns:xlink="http://www.w3.org/1999/xlink" ext-link-type="gen" xlink:href="MG551293" xlink:type="simple">MG551293</ext-link></td><td rowspan="1" colspan="1"><ext-link xmlns:xlink="http://www.w3.org/1999/xlink" ext-link-type="gen" xlink:href="JF497100" xlink:type="simple">JF497100</ext-link></td></tr><tr><td rowspan="1" colspan="1">Spain, Cantabria</td><td rowspan="1" colspan="1">–</td><td rowspan="1" colspan="1">
                <named-content xmlns:xlink="http://www.w3.org/1999/xlink" content-type="dwc:institutional_code" xlink:type="simple">MTD</named-content> Lep1390</td><td rowspan="1" colspan="1"><ext-link xmlns:xlink="http://www.w3.org/1999/xlink" ext-link-type="gen" xlink:href="MG523928" xlink:type="simple">MG523928</ext-link></td><td rowspan="1" colspan="1"><ext-link xmlns:xlink="http://www.w3.org/1999/xlink" ext-link-type="gen" xlink:href="MG523948" xlink:type="simple">MG523948</ext-link></td><td rowspan="1" colspan="1">–</td></tr><tr><td rowspan="1" colspan="1">Andorra</td><td rowspan="1" colspan="1">–</td><td rowspan="1" colspan="1">
                <named-content xmlns:xlink="http://www.w3.org/1999/xlink" content-type="dwc:institutional_code" xlink:type="simple">MTD</named-content> Lep1391</td><td rowspan="1" colspan="1"><ext-link xmlns:xlink="http://www.w3.org/1999/xlink" ext-link-type="gen" xlink:href="MG523929" xlink:type="simple">MG523929</ext-link></td><td rowspan="1" colspan="1"><ext-link xmlns:xlink="http://www.w3.org/1999/xlink" ext-link-type="gen" xlink:href="MG523949" xlink:type="simple">MG523949</ext-link></td><td rowspan="1" colspan="1">–</td></tr><tr><td rowspan="1" colspan="1">Austria, Styria</td><td rowspan="1" colspan="1">
                <named-content xmlns:xlink="http://www.w3.org/1999/xlink" content-type="dwc:institutional_code" xlink:type="simple">TLMF</named-content> Lep 00899</td><td rowspan="1" colspan="1">–</td><td rowspan="1" colspan="1"><ext-link xmlns:xlink="http://www.w3.org/1999/xlink" ext-link-type="gen" xlink:href="HM381472" xlink:type="simple">HM381472</ext-link></td><td rowspan="1" colspan="1">–</td><td rowspan="1" colspan="1">–</td></tr><tr><td rowspan="1" colspan="1">Macedonia, Mavrovo Nat. Park</td><td rowspan="1" colspan="1">
                <named-content xmlns:xlink="http://www.w3.org/1999/xlink" content-type="dwc:institutional_code" xlink:type="simple">TLMF</named-content> Lep 05082</td><td rowspan="1" colspan="1">–</td><td rowspan="1" colspan="1"><ext-link xmlns:xlink="http://www.w3.org/1999/xlink" ext-link-type="gen" xlink:href="KX042320" xlink:type="simple">KX042320</ext-link></td><td rowspan="1" colspan="1">–</td><td rowspan="1" colspan="1">–</td></tr><tr><td rowspan="1" colspan="1">France, Midi-Pyrenees</td><td rowspan="1" colspan="1">
                <named-content xmlns:xlink="http://www.w3.org/1999/xlink" content-type="dwc:institutional_code" xlink:type="simple">TLMF</named-content> Lep 05660</td><td rowspan="1" colspan="1">–</td><td rowspan="1" colspan="1"><ext-link xmlns:xlink="http://www.w3.org/1999/xlink" ext-link-type="gen" xlink:href="MG191933" xlink:type="simple">MG191933</ext-link></td><td rowspan="1" colspan="1">–</td><td rowspan="1" colspan="1">–</td></tr><tr><td rowspan="11" colspan="1">
              <bold><italic><tp:taxon-name><tp:taxon-name-part taxon-name-part-type="genus" reg="Udea">U.</tp:taxon-name-part> <tp:taxon-name-part taxon-name-part-type="species" reg="alpinalis">alpinalis</tp:taxon-name-part></tp:taxon-name></italic></bold>
            </td><td rowspan="1" colspan="1">Austria, Carinthia</td><td rowspan="1" colspan="1">
                <named-content xmlns:xlink="http://www.w3.org/1999/xlink" content-type="dwc:institutional_code" xlink:type="simple">TLMF</named-content> Lep 00535</td><td rowspan="1" colspan="1">
                <named-content xmlns:xlink="http://www.w3.org/1999/xlink" content-type="dwc:institutional_code" xlink:type="simple">ZMBN</named-content> Lep082</td><td rowspan="1" colspan="1"><ext-link xmlns:xlink="http://www.w3.org/1999/xlink" ext-link-type="gen" xlink:href="HM381379" xlink:type="simple">HM381379</ext-link></td><td rowspan="1" colspan="1"><ext-link xmlns:xlink="http://www.w3.org/1999/xlink" ext-link-type="gen" xlink:href="MG523960" xlink:type="simple">MG523960</ext-link></td><td rowspan="1" colspan="1"><ext-link xmlns:xlink="http://www.w3.org/1999/xlink" ext-link-type="gen" xlink:href="MG523981" xlink:type="simple">MG523981</ext-link></td></tr><tr><td rowspan="1" colspan="1">Austria, Styria</td><td rowspan="1" colspan="1">
                <named-content xmlns:xlink="http://www.w3.org/1999/xlink" content-type="dwc:institutional_code" xlink:type="simple">TLMF</named-content> Lep 00897</td><td rowspan="1" colspan="1">
                <named-content xmlns:xlink="http://www.w3.org/1999/xlink" content-type="dwc:institutional_code" xlink:type="simple">ZMBN</named-content> Lep083</td><td rowspan="1" colspan="1"><ext-link xmlns:xlink="http://www.w3.org/1999/xlink" ext-link-type="gen" xlink:href="HM381470" xlink:type="simple">HM381470</ext-link></td><td rowspan="1" colspan="1"><ext-link xmlns:xlink="http://www.w3.org/1999/xlink" ext-link-type="gen" xlink:href="MG523961" xlink:type="simple">MG523961</ext-link></td><td rowspan="1" colspan="1"><ext-link xmlns:xlink="http://www.w3.org/1999/xlink" ext-link-type="gen" xlink:href="MG523982" xlink:type="simple">MG523982</ext-link></td></tr><tr><td rowspan="1" colspan="1">Switzerland, Valais</td><td rowspan="1" colspan="1">–</td><td rowspan="1" colspan="1">
                <named-content xmlns:xlink="http://www.w3.org/1999/xlink" content-type="dwc:institutional_code" xlink:type="simple">MTD</named-content> Lep258</td><td rowspan="1" colspan="1"><ext-link xmlns:xlink="http://www.w3.org/1999/xlink" ext-link-type="gen" xlink:href="JF497035" xlink:type="simple">JF497035</ext-link></td><td rowspan="1" colspan="1">–</td><td rowspan="1" colspan="1">–</td></tr><tr><td rowspan="1" colspan="1">Italy, South Tyrol</td><td rowspan="1" colspan="1">–</td><td rowspan="1" colspan="1">
                <named-content xmlns:xlink="http://www.w3.org/1999/xlink" content-type="dwc:institutional_code" xlink:type="simple">MTD</named-content> Lep295</td><td rowspan="1" colspan="1"><ext-link xmlns:xlink="http://www.w3.org/1999/xlink" ext-link-type="gen" xlink:href="MG523924" xlink:type="simple">MG523924</ext-link></td><td rowspan="1" colspan="1"><ext-link xmlns:xlink="http://www.w3.org/1999/xlink" ext-link-type="gen" xlink:href="MG523945" xlink:type="simple">MG523945</ext-link></td><td rowspan="1" colspan="1"><ext-link xmlns:xlink="http://www.w3.org/1999/xlink" ext-link-type="gen" xlink:href="JF497076" xlink:type="simple">JF497076</ext-link></td></tr><tr><td rowspan="1" colspan="1">Italy, South Tyrol</td><td rowspan="1" colspan="1">BC <named-content xmlns:xlink="http://www.w3.org/1999/xlink" content-type="dwc:institutional_code" xlink:type="simple">MTD</named-content> Lep 00754</td><td rowspan="1" colspan="1">–</td><td rowspan="1" colspan="1"><ext-link xmlns:xlink="http://www.w3.org/1999/xlink" ext-link-type="gen" xlink:href="JF852273" xlink:type="simple">JF852273</ext-link></td><td rowspan="1" colspan="1">–</td><td rowspan="1" colspan="1">–</td></tr><tr><td rowspan="1" colspan="1">Austria, Tyrol</td><td rowspan="1" colspan="1">BC <named-content xmlns:xlink="http://www.w3.org/1999/xlink" content-type="dwc:institutional_code" xlink:type="simple">MTD</named-content> Lep 00755</td><td rowspan="1" colspan="1">–</td><td rowspan="1" colspan="1"><ext-link xmlns:xlink="http://www.w3.org/1999/xlink" ext-link-type="gen" xlink:href="JF852274" xlink:type="simple">JF852274</ext-link></td><td rowspan="1" colspan="1">–</td><td rowspan="1" colspan="1">–</td></tr><tr><td rowspan="1" colspan="1">Austria, Carinthia</td><td rowspan="1" colspan="1">
                <named-content xmlns:xlink="http://www.w3.org/1999/xlink" content-type="dwc:institutional_code" xlink:type="simple">TLMF</named-content> Lep 00534</td><td rowspan="1" colspan="1">–</td><td rowspan="1" colspan="1"><ext-link xmlns:xlink="http://www.w3.org/1999/xlink" ext-link-type="gen" xlink:href="HM381378" xlink:type="simple">HM381378</ext-link></td><td rowspan="1" colspan="1">–</td><td rowspan="1" colspan="1">–</td></tr><tr><td rowspan="1" colspan="1">Italy, Belluno</td><td rowspan="1" colspan="1">
                <named-content xmlns:xlink="http://www.w3.org/1999/xlink" content-type="dwc:institutional_code" xlink:type="simple">TLMF</named-content> Lep 00568</td><td rowspan="1" colspan="1">–</td><td rowspan="1" colspan="1"><ext-link xmlns:xlink="http://www.w3.org/1999/xlink" ext-link-type="gen" xlink:href="HM381410" xlink:type="simple">HM381410</ext-link></td><td rowspan="1" colspan="1">–</td><td rowspan="1" colspan="1">–</td></tr><tr><td rowspan="1" colspan="1">Austria, Styria</td><td rowspan="1" colspan="1">
                <named-content xmlns:xlink="http://www.w3.org/1999/xlink" content-type="dwc:institutional_code" xlink:type="simple">TLMF</named-content> Lep 00897</td><td rowspan="1" colspan="1">–</td><td rowspan="1" colspan="1"><ext-link xmlns:xlink="http://www.w3.org/1999/xlink" ext-link-type="gen" xlink:href="HM381470" xlink:type="simple">HM381470</ext-link></td><td rowspan="1" colspan="1">–</td><td rowspan="1" colspan="1">–</td></tr><tr><td rowspan="1" colspan="1">Austria, Styria</td><td rowspan="1" colspan="1">
                <named-content xmlns:xlink="http://www.w3.org/1999/xlink" content-type="dwc:institutional_code" xlink:type="simple">TLMF</named-content> Lep 00898</td><td rowspan="1" colspan="1">–</td><td rowspan="1" colspan="1"><ext-link xmlns:xlink="http://www.w3.org/1999/xlink" ext-link-type="gen" xlink:href="HM381471" xlink:type="simple">HM381471</ext-link></td><td rowspan="1" colspan="1">–</td><td rowspan="1" colspan="1">–</td></tr><tr><td rowspan="1" colspan="1">Austria, Vorarlberg</td><td rowspan="1" colspan="1">
                <named-content xmlns:xlink="http://www.w3.org/1999/xlink" content-type="dwc:institutional_code" xlink:type="simple">TLMF</named-content> Lep 08390</td><td rowspan="1" colspan="1">–</td><td rowspan="1" colspan="1"><ext-link xmlns:xlink="http://www.w3.org/1999/xlink" ext-link-type="gen" xlink:href="KP253445" xlink:type="simple">KP253445</ext-link></td><td rowspan="1" colspan="1">–</td><td rowspan="1" colspan="1">–</td></tr><tr><td rowspan="14" colspan="1">
              <bold><italic><tp:taxon-name><tp:taxon-name-part taxon-name-part-type="genus" reg="Udea">U.</tp:taxon-name-part> <tp:taxon-name-part taxon-name-part-type="species" reg="uliginosalis">uliginosalis</tp:taxon-name-part></tp:taxon-name></italic></bold>
            </td><td rowspan="1" colspan="1">Macedonia, Mavrovo Nat. Park</td><td rowspan="1" colspan="1">
                <named-content xmlns:xlink="http://www.w3.org/1999/xlink" content-type="dwc:institutional_code" xlink:type="simple">TLMF</named-content> Lep 05088</td><td rowspan="1" colspan="1">
                <named-content xmlns:xlink="http://www.w3.org/1999/xlink" content-type="dwc:institutional_code" xlink:type="simple">ZMBN</named-content> Lep079</td><td rowspan="1" colspan="1"><ext-link xmlns:xlink="http://www.w3.org/1999/xlink" ext-link-type="gen" xlink:href="KX042480" xlink:type="simple">KX042480</ext-link></td><td rowspan="1" colspan="1"><ext-link xmlns:xlink="http://www.w3.org/1999/xlink" ext-link-type="gen" xlink:href="MG523957" xlink:type="simple">MG523957</ext-link></td><td rowspan="1" colspan="1"><ext-link xmlns:xlink="http://www.w3.org/1999/xlink" ext-link-type="gen" xlink:href="MG523978" xlink:type="simple">MG523978</ext-link></td></tr><tr><td rowspan="1" colspan="1">Austria, Carinthia</td><td rowspan="1" colspan="1">
                <named-content xmlns:xlink="http://www.w3.org/1999/xlink" content-type="dwc:institutional_code" xlink:type="simple">TLMF</named-content> Lep 00823</td><td rowspan="1" colspan="1">
                <named-content xmlns:xlink="http://www.w3.org/1999/xlink" content-type="dwc:institutional_code" xlink:type="simple">ZMBN</named-content> Lep080</td><td rowspan="1" colspan="1"><ext-link xmlns:xlink="http://www.w3.org/1999/xlink" ext-link-type="gen" xlink:href="HQ968199" xlink:type="simple">HQ968199</ext-link></td><td rowspan="1" colspan="1"><ext-link xmlns:xlink="http://www.w3.org/1999/xlink" ext-link-type="gen" xlink:href="MG523958" xlink:type="simple">MG523958</ext-link></td><td rowspan="1" colspan="1"><ext-link xmlns:xlink="http://www.w3.org/1999/xlink" ext-link-type="gen" xlink:href="MG523979" xlink:type="simple">MG523979</ext-link></td></tr><tr><td rowspan="1" colspan="1">France, Alpes-Maritimes</td><td rowspan="1" colspan="1">
                <named-content xmlns:xlink="http://www.w3.org/1999/xlink" content-type="dwc:institutional_code" xlink:type="simple">TLMF</named-content> Lep 00635</td><td rowspan="1" colspan="1">
                <named-content xmlns:xlink="http://www.w3.org/1999/xlink" content-type="dwc:institutional_code" xlink:type="simple">ZMBN</named-content> Lep081</td><td rowspan="1" colspan="1"><ext-link xmlns:xlink="http://www.w3.org/1999/xlink" ext-link-type="gen" xlink:href="HM426003" xlink:type="simple">HM426003</ext-link></td><td rowspan="1" colspan="1"><ext-link xmlns:xlink="http://www.w3.org/1999/xlink" ext-link-type="gen" xlink:href="MG523959" xlink:type="simple">MG523959</ext-link></td><td rowspan="1" colspan="1"><ext-link xmlns:xlink="http://www.w3.org/1999/xlink" ext-link-type="gen" xlink:href="MG523980" xlink:type="simple">MG523980</ext-link></td></tr><tr><td rowspan="1" colspan="1">Italy, South Tyrol</td><td rowspan="1" colspan="1">–</td><td rowspan="1" colspan="1">
                <named-content xmlns:xlink="http://www.w3.org/1999/xlink" content-type="dwc:institutional_code" xlink:type="simple">MTD</named-content> Lep239</td><td rowspan="1" colspan="1"><ext-link xmlns:xlink="http://www.w3.org/1999/xlink" ext-link-type="gen" xlink:href="JF497067" xlink:type="simple">JF497067</ext-link></td><td rowspan="1" colspan="1"><ext-link xmlns:xlink="http://www.w3.org/1999/xlink" ext-link-type="gen" xlink:href="MG523943" xlink:type="simple">MG523943</ext-link></td><td rowspan="1" colspan="1">–</td></tr><tr><td rowspan="1" colspan="1">Slovenia, Bovec</td><td rowspan="1" colspan="1">BC <named-content xmlns:xlink="http://www.w3.org/1999/xlink" content-type="dwc:institutional_code" xlink:type="simple">MTD</named-content> Lep 521</td><td rowspan="1" colspan="1">–</td><td rowspan="1" colspan="1"><ext-link xmlns:xlink="http://www.w3.org/1999/xlink" ext-link-type="gen" xlink:href="HQ960224" xlink:type="simple">HQ960224</ext-link></td><td rowspan="1" colspan="1">–</td><td rowspan="1" colspan="1">–</td></tr><tr><td rowspan="1" colspan="1">Italy, South Tyrol</td><td rowspan="1" colspan="1">BC <named-content xmlns:xlink="http://www.w3.org/1999/xlink" content-type="dwc:institutional_code" xlink:type="simple">MTD</named-content> Lep 00756</td><td rowspan="1" colspan="1">–</td><td rowspan="1" colspan="1"><ext-link xmlns:xlink="http://www.w3.org/1999/xlink" ext-link-type="gen" xlink:href="JF852275" xlink:type="simple">JF852275</ext-link></td><td rowspan="1" colspan="1">–</td><td rowspan="1" colspan="1">–</td></tr><tr><td rowspan="1" colspan="1">Austria, Carinthia</td><td rowspan="1" colspan="1">
                <named-content xmlns:xlink="http://www.w3.org/1999/xlink" content-type="dwc:institutional_code" xlink:type="simple">TLMF</named-content> Lep 00824</td><td rowspan="1" colspan="1">–</td><td rowspan="1" colspan="1"><ext-link xmlns:xlink="http://www.w3.org/1999/xlink" ext-link-type="gen" xlink:href="HQ968200" xlink:type="simple">HQ968200</ext-link></td><td rowspan="1" colspan="1">–</td><td rowspan="1" colspan="1">–</td></tr><tr><td rowspan="1" colspan="1">Austria, Vorarlberg</td><td rowspan="1" colspan="1">
                <named-content xmlns:xlink="http://www.w3.org/1999/xlink" content-type="dwc:institutional_code" xlink:type="simple">TLMF</named-content> Lep 00973</td><td rowspan="1" colspan="1">–</td><td rowspan="1" colspan="1"><ext-link xmlns:xlink="http://www.w3.org/1999/xlink" ext-link-type="gen" xlink:href="HM381538" xlink:type="simple">HM381538</ext-link></td><td rowspan="1" colspan="1">–</td><td rowspan="1" colspan="1">–</td></tr><tr><td rowspan="1" colspan="1">Austria, Carinthia</td><td rowspan="1" colspan="1">
                <named-content xmlns:xlink="http://www.w3.org/1999/xlink" content-type="dwc:institutional_code" xlink:type="simple">TLMF</named-content> Lep 01021</td><td rowspan="1" colspan="1">–</td><td rowspan="1" colspan="1"><ext-link xmlns:xlink="http://www.w3.org/1999/xlink" ext-link-type="gen" xlink:href="HM381585" xlink:type="simple">HM381585</ext-link></td><td rowspan="1" colspan="1">–</td><td rowspan="1" colspan="1">–</td></tr><tr><td rowspan="1" colspan="1">France, Provence-Cote d’Azur</td><td rowspan="1" colspan="1">
                <named-content xmlns:xlink="http://www.w3.org/1999/xlink" content-type="dwc:institutional_code" xlink:type="simple">TLMF</named-content> Lep 01022</td><td rowspan="1" colspan="1">–</td><td rowspan="1" colspan="1"><ext-link xmlns:xlink="http://www.w3.org/1999/xlink" ext-link-type="gen" xlink:href="HM381586" xlink:type="simple">HM381586</ext-link></td><td rowspan="1" colspan="1">–</td><td rowspan="1" colspan="1">–</td></tr><tr><td rowspan="1" colspan="1">Italy, Udine</td><td rowspan="1" colspan="1">
                <named-content xmlns:xlink="http://www.w3.org/1999/xlink" content-type="dwc:institutional_code" xlink:type="simple">TLMF</named-content> Lep 01461</td><td rowspan="1" colspan="1">–</td><td rowspan="1" colspan="1"><ext-link xmlns:xlink="http://www.w3.org/1999/xlink" ext-link-type="gen" xlink:href="HQ968677" xlink:type="simple">HQ968677</ext-link></td><td rowspan="1" colspan="1">–</td><td rowspan="1" colspan="1">–</td></tr><tr><td rowspan="1" colspan="1">Slovenia</td><td rowspan="1" colspan="1">
                <named-content xmlns:xlink="http://www.w3.org/1999/xlink" content-type="dwc:institutional_code" xlink:type="simple">TLMF</named-content> Lep 01703</td><td rowspan="1" colspan="1">–</td><td rowspan="1" colspan="1"><ext-link xmlns:xlink="http://www.w3.org/1999/xlink" ext-link-type="gen" xlink:href="HQ968907" xlink:type="simple">HQ968907</ext-link></td><td rowspan="1" colspan="1">–</td><td rowspan="1" colspan="1">–</td></tr><tr><td rowspan="1" colspan="1">Slovenia</td><td rowspan="1" colspan="1">
                <named-content xmlns:xlink="http://www.w3.org/1999/xlink" content-type="dwc:institutional_code" xlink:type="simple">TLMF</named-content> Lep 01704</td><td rowspan="1" colspan="1">–</td><td rowspan="1" colspan="1"><ext-link xmlns:xlink="http://www.w3.org/1999/xlink" ext-link-type="gen" xlink:href="HQ968908" xlink:type="simple">HQ968908</ext-link></td><td rowspan="1" colspan="1">–</td><td rowspan="1" colspan="1">–</td></tr><tr><td rowspan="1" colspan="1">Macedonia, Mavrovo Nat. Park</td><td rowspan="1" colspan="1">
                <named-content xmlns:xlink="http://www.w3.org/1999/xlink" content-type="dwc:institutional_code" xlink:type="simple">TLMF</named-content> Lep 05087</td><td rowspan="1" colspan="1">–</td><td rowspan="1" colspan="1"><ext-link xmlns:xlink="http://www.w3.org/1999/xlink" ext-link-type="gen" xlink:href="KX042181" xlink:type="simple">KX042181</ext-link></td><td rowspan="1" colspan="1">–</td><td rowspan="1" colspan="1">–</td></tr><tr><td rowspan="7" colspan="1">
              <bold><italic><tp:taxon-name><tp:taxon-name-part taxon-name-part-type="genus" reg="Udea">U.</tp:taxon-name-part> <tp:taxon-name-part taxon-name-part-type="species" reg="uliginosalis">uliginosalis</tp:taxon-name-part></tp:taxon-name></italic> x <italic><tp:taxon-name><tp:taxon-name-part taxon-name-part-type="genus" reg="Udea"/><tp:taxon-name-part taxon-name-part-type="species" reg="alpinalis">alpinalis</tp:taxon-name-part></tp:taxon-name></italic></bold>
            </td><td rowspan="1" colspan="1">Austria, Tyrol</td><td rowspan="1" colspan="1">–</td><td rowspan="1" colspan="1">
                <named-content xmlns:xlink="http://www.w3.org/1999/xlink" content-type="dwc:institutional_code" xlink:type="simple">MTD</named-content> Lep297</td><td rowspan="1" colspan="1"><ext-link xmlns:xlink="http://www.w3.org/1999/xlink" ext-link-type="gen" xlink:href="MG523925" xlink:type="simple">MG523925</ext-link></td><td rowspan="1" colspan="1">–</td><td rowspan="1" colspan="1"><ext-link xmlns:xlink="http://www.w3.org/1999/xlink" ext-link-type="gen" xlink:href="JF497102" xlink:type="simple">JF497102</ext-link></td></tr><tr><td rowspan="1" colspan="1">Austria, Styria</td><td rowspan="1" colspan="1">
                <named-content xmlns:xlink="http://www.w3.org/1999/xlink" content-type="dwc:institutional_code" xlink:type="simple">TLMF</named-content> Lep 00896</td><td rowspan="1" colspan="1">
                <named-content xmlns:xlink="http://www.w3.org/1999/xlink" content-type="dwc:institutional_code" xlink:type="simple">ZMBN</named-content> Lep077</td><td rowspan="1" colspan="1"><ext-link xmlns:xlink="http://www.w3.org/1999/xlink" ext-link-type="gen" xlink:href="HQ968269" xlink:type="simple">HQ968269</ext-link></td><td rowspan="1" colspan="1"><ext-link xmlns:xlink="http://www.w3.org/1999/xlink" ext-link-type="gen" xlink:href="MG523955" xlink:type="simple">MG523955</ext-link></td><td rowspan="1" colspan="1"><ext-link xmlns:xlink="http://www.w3.org/1999/xlink" ext-link-type="gen" xlink:href="MG523976" xlink:type="simple">MG523976</ext-link></td></tr><tr><td rowspan="1" colspan="1">Italy, Belluno</td><td rowspan="1" colspan="1">
                <named-content xmlns:xlink="http://www.w3.org/1999/xlink" content-type="dwc:institutional_code" xlink:type="simple">TLMF</named-content> Lep 00577</td><td rowspan="1" colspan="1">
                <named-content xmlns:xlink="http://www.w3.org/1999/xlink" content-type="dwc:institutional_code" xlink:type="simple">ZMBN</named-content> Lep078</td><td rowspan="1" colspan="1"><ext-link xmlns:xlink="http://www.w3.org/1999/xlink" ext-link-type="gen" xlink:href="HM381419" xlink:type="simple">HM381419</ext-link></td><td rowspan="1" colspan="1"><ext-link xmlns:xlink="http://www.w3.org/1999/xlink" ext-link-type="gen" xlink:href="MG523956" xlink:type="simple">MG523956</ext-link></td><td rowspan="1" colspan="1"><ext-link xmlns:xlink="http://www.w3.org/1999/xlink" ext-link-type="gen" xlink:href="MG523977" xlink:type="simple">MG523977</ext-link></td></tr><tr><td rowspan="1" colspan="1">Austria, Tyrol</td><td rowspan="1" colspan="1">BC <named-content xmlns:xlink="http://www.w3.org/1999/xlink" content-type="dwc:institutional_code" xlink:type="simple">MTD</named-content> Lep 00757</td><td rowspan="1" colspan="1">
                <named-content xmlns:xlink="http://www.w3.org/1999/xlink" content-type="dwc:institutional_code" xlink:type="simple">MTD</named-content> Lep1582</td><td rowspan="1" colspan="1"><ext-link xmlns:xlink="http://www.w3.org/1999/xlink" ext-link-type="gen" xlink:href="JF852276" xlink:type="simple">JF852276</ext-link></td><td rowspan="1" colspan="1"><ext-link xmlns:xlink="http://www.w3.org/1999/xlink" ext-link-type="gen" xlink:href="MG523950" xlink:type="simple">MG523950</ext-link></td><td rowspan="1" colspan="1">–</td></tr><tr><td rowspan="1" colspan="1">Austria, Tyrol</td><td rowspan="1" colspan="1">–</td><td rowspan="1" colspan="1">
                <named-content xmlns:xlink="http://www.w3.org/1999/xlink" content-type="dwc:institutional_code" xlink:type="simple">MTD</named-content> Lep1583</td><td rowspan="1" colspan="1"><ext-link xmlns:xlink="http://www.w3.org/1999/xlink" ext-link-type="gen" xlink:href="MG523930" xlink:type="simple">MG523930</ext-link></td><td rowspan="1" colspan="1">–</td><td rowspan="1" colspan="1">–</td></tr><tr><td rowspan="1" colspan="1">Austria, Tyrol</td><td rowspan="1" colspan="1">–</td><td rowspan="1" colspan="1">
                <named-content xmlns:xlink="http://www.w3.org/1999/xlink" content-type="dwc:institutional_code" xlink:type="simple">MTD</named-content> Lep1584</td><td rowspan="1" colspan="1"><ext-link xmlns:xlink="http://www.w3.org/1999/xlink" ext-link-type="gen" xlink:href="MG523931" xlink:type="simple">MG523931</ext-link></td><td rowspan="1" colspan="1"><ext-link xmlns:xlink="http://www.w3.org/1999/xlink" ext-link-type="gen" xlink:href="MG523951" xlink:type="simple">MG523951</ext-link></td><td rowspan="1" colspan="1">–</td></tr><tr><td rowspan="1" colspan="1">Austria, Tyrol</td><td rowspan="1" colspan="1">–</td><td rowspan="1" colspan="1">
                <named-content xmlns:xlink="http://www.w3.org/1999/xlink" content-type="dwc:institutional_code" xlink:type="simple">MTD</named-content> Lep1585</td><td rowspan="1" colspan="1"><ext-link xmlns:xlink="http://www.w3.org/1999/xlink" ext-link-type="gen" xlink:href="MG523932" xlink:type="simple">MG523932</ext-link></td><td rowspan="1" colspan="1"><ext-link xmlns:xlink="http://www.w3.org/1999/xlink" ext-link-type="gen" xlink:href="MG523952" xlink:type="simple">MG523952</ext-link></td><td rowspan="1" colspan="1">–</td></tr><tr><td rowspan="2" colspan="1">
              <bold><italic><tp:taxon-name><tp:taxon-name-part taxon-name-part-type="genus" reg="Udea">U.</tp:taxon-name-part> <tp:taxon-name-part taxon-name-part-type="species" reg="juldusalis">juldusalis</tp:taxon-name-part></tp:taxon-name></italic></bold>
            </td><td rowspan="1" colspan="1">Kyrgyzstan, Ysyk-Kol</td><td rowspan="1" colspan="1">BC <named-content xmlns:xlink="http://www.w3.org/1999/xlink" content-type="dwc:institutional_code" xlink:type="simple">MTD</named-content> Lep 522</td><td rowspan="1" colspan="1">–</td><td rowspan="1" colspan="1"><ext-link xmlns:xlink="http://www.w3.org/1999/xlink" ext-link-type="gen" xlink:href="HQ960225" xlink:type="simple">HQ960225</ext-link></td><td rowspan="1" colspan="1">–</td><td rowspan="1" colspan="1">–</td></tr><tr><td rowspan="1" colspan="1">Kazakhstan, Almaty Region</td><td rowspan="1" colspan="1">BC <named-content xmlns:xlink="http://www.w3.org/1999/xlink" content-type="dwc:institutional_code" xlink:type="simple">MTD</named-content> Lep 523</td><td rowspan="1" colspan="1">–</td><td rowspan="1" colspan="1"><ext-link xmlns:xlink="http://www.w3.org/1999/xlink" ext-link-type="gen" xlink:href="HQ960226" xlink:type="simple">HQ960226</ext-link></td><td rowspan="1" colspan="1">–</td><td rowspan="1" colspan="1">–</td></tr><tr><td rowspan="1" colspan="1">
              <bold><italic><tp:taxon-name><tp:taxon-name-part taxon-name-part-type="genus" reg="Udea">U.</tp:taxon-name-part> <tp:taxon-name-part taxon-name-part-type="species" reg="murinalis">murinalis</tp:taxon-name-part></tp:taxon-name></italic></bold>
            </td><td rowspan="1" colspan="1">Austria, Vorarlberg</td><td rowspan="1" colspan="1">–</td><td rowspan="1" colspan="1">
                <named-content xmlns:xlink="http://www.w3.org/1999/xlink" content-type="dwc:institutional_code" xlink:type="simple">MTD</named-content> Lep287</td><td rowspan="1" colspan="1"><ext-link xmlns:xlink="http://www.w3.org/1999/xlink" ext-link-type="gen" xlink:href="JF497057" xlink:type="simple">JF497057</ext-link></td><td rowspan="1" colspan="1">–</td><td rowspan="1" colspan="1"><ext-link xmlns:xlink="http://www.w3.org/1999/xlink" ext-link-type="gen" xlink:href="JF497094" xlink:type="simple">JF497094</ext-link></td></tr><tr><td rowspan="2" colspan="1">
              <bold><italic><tp:taxon-name><tp:taxon-name-part taxon-name-part-type="genus" reg="Udea">U.</tp:taxon-name-part> <tp:taxon-name-part taxon-name-part-type="species" reg="nebulalis">nebulalis</tp:taxon-name-part></tp:taxon-name></italic></bold>
            </td><td rowspan="1" colspan="1">Austria, East Tyrol</td><td rowspan="1" colspan="1">–</td><td rowspan="1" colspan="1">
                <named-content xmlns:xlink="http://www.w3.org/1999/xlink" content-type="dwc:institutional_code" xlink:type="simple">MTD</named-content> Lep251</td><td rowspan="1" colspan="1"><ext-link xmlns:xlink="http://www.w3.org/1999/xlink" ext-link-type="gen" xlink:href="JF497057" xlink:type="simple">JF497057</ext-link></td><td rowspan="1" colspan="1">–</td><td rowspan="1" colspan="1">–</td></tr><tr><td rowspan="1" colspan="1">Austria, East Tyrol</td><td rowspan="1" colspan="1">–</td><td rowspan="1" colspan="1">
                <named-content xmlns:xlink="http://www.w3.org/1999/xlink" content-type="dwc:institutional_code" xlink:type="simple">MTD</named-content> Lep293</td><td rowspan="1" colspan="1">–</td><td rowspan="1" colspan="1">–</td><td rowspan="1" colspan="1"><ext-link xmlns:xlink="http://www.w3.org/1999/xlink" ext-link-type="gen" xlink:href="JF497095" xlink:type="simple">JF497095</ext-link></td></tr><tr><td rowspan="2" colspan="1">
              <bold><italic><tp:taxon-name><tp:taxon-name-part taxon-name-part-type="genus" reg="Udea">U.</tp:taxon-name-part> <tp:taxon-name-part taxon-name-part-type="species" reg="bourgognealis">bourgognealis</tp:taxon-name-part></tp:taxon-name></italic></bold>
            </td><td rowspan="1" colspan="1">France, Alpes-Maritimes</td><td rowspan="1" colspan="1">–</td><td rowspan="1" colspan="1">
                <named-content xmlns:xlink="http://www.w3.org/1999/xlink" content-type="dwc:institutional_code" xlink:type="simple">MTD</named-content> Lep350</td><td rowspan="1" colspan="1"><ext-link xmlns:xlink="http://www.w3.org/1999/xlink" ext-link-type="gen" xlink:href="JF497038" xlink:type="simple">JF497038</ext-link></td><td rowspan="1" colspan="1">–</td><td rowspan="1" colspan="1">–</td></tr><tr><td rowspan="1" colspan="1">France, Alpes-Maritimes</td><td rowspan="1" colspan="1">–</td><td rowspan="1" colspan="1">
                <named-content xmlns:xlink="http://www.w3.org/1999/xlink" content-type="dwc:institutional_code" xlink:type="simple">MTD</named-content> Lep351</td><td rowspan="1" colspan="1">–</td><td rowspan="1" colspan="1">–</td><td rowspan="1" colspan="1"><ext-link xmlns:xlink="http://www.w3.org/1999/xlink" ext-link-type="gen" xlink:href="JF497078" xlink:type="simple">JF497078</ext-link></td></tr><tr><td rowspan="1" colspan="1">
              <bold><italic><tp:taxon-name><tp:taxon-name-part taxon-name-part-type="genus" reg="Udea">U.</tp:taxon-name-part> <tp:taxon-name-part taxon-name-part-type="species" reg="carniolica">carniolica</tp:taxon-name-part></tp:taxon-name></italic></bold>
            </td><td rowspan="1" colspan="1">Italy, South Tyrol</td><td rowspan="1" colspan="1">–</td><td rowspan="1" colspan="1">
                <named-content xmlns:xlink="http://www.w3.org/1999/xlink" content-type="dwc:institutional_code" xlink:type="simple">MTD</named-content> Lep289</td><td rowspan="1" colspan="1"><ext-link xmlns:xlink="http://www.w3.org/1999/xlink" ext-link-type="gen" xlink:href="JF497039" xlink:type="simple">JF497039</ext-link></td><td rowspan="1" colspan="1">–</td><td rowspan="1" colspan="1"><ext-link xmlns:xlink="http://www.w3.org/1999/xlink" ext-link-type="gen" xlink:href="JF497079" xlink:type="simple">JF497079</ext-link></td></tr><tr><td rowspan="1" colspan="1">
              <bold><italic><tp:taxon-name><tp:taxon-name-part taxon-name-part-type="genus" reg="Udea">U.</tp:taxon-name-part> <tp:taxon-name-part taxon-name-part-type="species" reg="ruckdescheli">ruckdescheli</tp:taxon-name-part></tp:taxon-name></italic> (outgroup)</bold>
            </td><td rowspan="1" colspan="1">Greece, Crete</td><td rowspan="1" colspan="1">–</td><td rowspan="1" colspan="1">
                <named-content xmlns:xlink="http://www.w3.org/1999/xlink" content-type="dwc:institutional_code" xlink:type="simple">ZMBN</named-content> Lep150</td><td rowspan="1" colspan="1"><ext-link xmlns:xlink="http://www.w3.org/1999/xlink" ext-link-type="gen" xlink:href="LT595885" xlink:type="simple">LT595885</ext-link></td><td rowspan="1" colspan="1"><ext-link xmlns:xlink="http://www.w3.org/1999/xlink" ext-link-type="gen" xlink:href="MG523965" xlink:type="simple">MG523965</ext-link></td><td rowspan="1" colspan="1"><ext-link xmlns:xlink="http://www.w3.org/1999/xlink" ext-link-type="gen" xlink:href="LT595888" xlink:type="simple">LT595888</ext-link></td></tr></tbody></table></table-wrap></tp:treatment-sec><ref-list><ref id="B28"><mixed-citation xmlns:xlink="http://www.w3.org/1999/xlink" xlink:type="simple">
          <person-group><name name-style="western"><surname>Leraut</surname><given-names>PJA</given-names></name></person-group> (<year>1996</year>) Contribution à l’étude des <tp:taxon-name><tp:taxon-name-part taxon-name-part-type="above-genus">Pyrales</tp:taxon-name-part></tp:taxon-name> de la Faune de France (<tp:taxon-name><tp:taxon-name-part taxon-name-part-type="order">Lepidoptera</tp:taxon-name-part></tp:taxon-name>, <tp:taxon-name><tp:taxon-name-part taxon-name-part-type="family">Crambidae</tp:taxon-name-part></tp:taxon-name>). Alexanor, Paris 19 (1995) (4): 215–228.</mixed-citation></ref></ref-list></tp:taxon-treatment>
